# Supplementary material for: Endothelial VEGFR2-PLCγ signaling regulates vascular permeability and antitumor immunity through eNOS/Src
Source: J Clin Invest. 2023 Oct 16;133(20):e161366. doi: 10.1172/JCI161366 (PMC10575733; doi:10.1172/JCI161366)
Supplement: Supplemental data set 1 [file jci-133-161366-s020.xlsx]

## Sheet: DEGs_High.vs.Low.PLCg.v2
Ensembl ID	Gene_name	baseMean	log2FoldChange	lfcSE	stat	pvalue	padj
ENSG00000086159	AQP6	200.456	-4.70484	0.313565	-15.0044	6.87513e-51	1.54666e-46
ENSG00000226648	PLCG1-AS1	92.007	1.1194	0.0827635	13.5253	1.10884e-41	1.663e-37
ENSG00000091592	NLRP1	1545.66	1.0288	0.076513	13.446	3.24808e-41	3.65353e-37
ENSG00000100362	PVALB	284.229	-4.33803	0.333018	-13.0264	8.65779e-39	5.56485e-35
ENSG00000167748	KLK1	489.154	-4.59633	0.365124	-12.5884	2.44582e-36	1.10045e-32
ENSG00000196460	RFX8	90.1757	1.51724	0.121253	12.513	6.34207e-36	2.59408e-32
ENSG00000129467	ADCY4	1318.15	1.09568	0.088477	12.3838	3.20014e-35	1.06119e-31
ENSG00000135740	SLC9A5	112.257	1.04148	0.0841172	12.3812	3.30198e-35	1.06119e-31
ENSG00000164776	PHKG1	61.7667	1.2108	0.0996696	12.1481	5.86882e-34	1.55327e-30
ENSG00000267082	LOC105372273	66.1645	1.27614	0.105675	12.076	1.41454e-33	3.18221e-30
ENSG00000143127	ITGA10	369.475	1.36525	0.114596	11.9135	1.00617e-32	1.81082e-29
ENSG00000263818	RDM1P5	21.3116	1.19155	0.100196	11.8922	1.29907e-32	2.24804e-29
ENSG00000105929	ATP6V0A4	299.062	-3.56729	0.301066	-11.8489	2.1815e-32	3.50543e-29
ENSG00000232814	COL4A2-AS1	16.0848	1.36047	0.115641	11.7645	5.94462e-32	8.62794e-29
ENSG00000214128	TMEM213	338.491	-3.7057	0.317505	-11.6713	1.78674e-31	2.29687e-28
ENSG00000234409	CCDC188	41.5631	1.23316	0.107446	11.477	1.72155e-30	1.7604e-27
ENSG00000246627	CACNA1C-AS1	11.58	1.25992	0.11029	11.4237	3.18545e-30	3.18495e-27
ENSG00000173809	TDRD12	19.3762	1.53422	0.13453	11.4043	3.98188e-30	3.89471e-27
ENSG00000274376	ADAMTS7P1	7.47895	1.10027	0.0973633	11.3006	1.30261e-29	1.17217e-26
ENSG00000140519	RHCG	508.522	-3.81103	0.337497	-11.292	1.43675e-29	1.26752e-26
ENSG00000235865	GSN-AS1	34.2421	1.17544	0.104439	11.2548	2.19324e-29	1.8619e-26
ENSG00000188649	CC2D2B	69.206	1.06733	0.0974898	10.9481	6.78598e-28	4.3003e-25
ENSG00000117425	PTCH2	146.203	1.06065	0.0969422	10.9411	7.33313e-28	4.58249e-25
ENSG00000284874	SEPT5-GP1BB	19.9779	1.52677	0.140669	10.8537	1.91596e-27	1.07756e-24
ENSG00000158683	PKD1L1	89.8635	1.00226	0.0923943	10.8476	2.04726e-27	1.13719e-24
ENSG00000161381	PLXDC1	2543.34	1.01912	0.0943934	10.7965	3.57514e-27	1.87042e-24
ENSG00000184908	CLCNKB	376.123	-2.78613	0.258255	-10.7883	3.91024e-27	1.99924e-24
ENSG00000275152	CCL16	15.595	1.55463	0.144244	10.7778	4.38194e-27	2.19872e-24
ENSG00000010282	HHATL	79.4073	-4.1734	0.38784	-10.7606	5.28143e-27	2.61129e-24
ENSG00000196337	CGB7	3.02211	1.81916	0.169785	10.7145	8.69906e-27	4.03502e-24
ENSG00000070915	SLC12A3	157.764	-2.48787	0.233063	-10.6747	1.33687e-26	6.13772e-24
ENSG00000128596	CCDC136	76.1559	1.03462	0.0971802	10.6464	1.81264e-26	7.99572e-24
ENSG00000258471	LOC101929718	7.30536	1.26041	0.118618	10.6258	2.26057e-26	9.77979e-24
ENSG00000165685	TMEM52B	218.458	-1.83473	0.17334	-10.5846	3.51339e-26	1.42413e-23
ENSG00000137877	SPTBN5	313.745	1.43113	0.135868	10.5332	6.07151e-26	2.35496e-23
ENSG00000077009	NMRK2	87.1873	-3.9826	0.379721	-10.4882	9.78704e-26	3.70041e-23
ENSG00000267551	GNA15-DT	27.0747	1.2979	0.124135	10.4556	1.38182e-25	5.1382e-23
ENSG00000160838	LRRC71	25.7613	1.38951	0.133696	10.3931	2.66595e-25	9.29838e-23
ENSG00000182795	C1orf116	262.238	-2.23221	0.21522	-10.3718	3.33247e-25	1.12735e-22
ENSG00000280515	SALRNA2	5.48696	1.37861	0.133942	10.2926	7.61265e-25	2.46414e-22
ENSG00000200879	SNORD14E	16.4781	1.9871	0.193178	10.2864	8.11588e-25	2.60827e-22
ENSG00000276409	CCL14	42.0498	1.27813	0.124284	10.2839	8.32759e-25	2.647e-22
ENSG00000111319	SCNN1A	2872.08	-2.14911	0.209224	-10.2718	9.44097e-25	2.97047e-22
ENSG00000177483	RBM44	35.2475	1.06746	0.104077	10.2565	1.10667e-24	3.43397e-22
ENSG00000166507	NDST2	13.0958	1.05719	0.103435	10.2208	1.60033e-24	4.76845e-22
ENSG00000247982	LINC00926	118.599	1.1209	0.109664	10.2213	1.5924e-24	4.76845e-22
ENSG00000166343	MSS51	81.3026	1.01498	0.0995711	10.1936	2.11847e-24	6.16659e-22
ENSG00000225032	LOC102723566	125.681	1.12094	0.110027	10.1879	2.24515e-24	6.40131e-22
ENSG00000124772	CPNE5	599.274	1.0446	0.103116	10.1304	4.05186e-24	1.11162e-21
ENSG00000254995	STX16-NPEPL1	41.9754	1.30124	0.128798	10.103	5.3582e-24	1.42652e-21
ENSG00000132530	XAF1	747.111	1.05969	0.105018	10.0905	6.08377e-24	1.60074e-21
ENSG00000204681	GABBR1	1203.89	1.08066	0.107093	10.0909	6.05904e-24	1.60074e-21
ENSG00000170049	KCNAB3	84.6583	1.19665	0.118943	10.0607	8.24339e-24	2.06053e-21
ENSG00000203896	LIME1	72.7398	1.16887	0.116654	10.02	1.24484e-23	3.02752e-21
ENSG00000171595	DNAI2	7.69319	1.19619	0.119977	9.9702	2.05806e-23	4.82282e-21
ENSG00000110680	CALCA	18.0167	-3.4524	0.347285	-9.9411	2.75771e-23	6.26655e-21
ENSG00000260793	ATXN7L3-AS1	96.6551	1.11142	0.111986	9.9246	3.25409e-23	7.21238e-21
ENSG00000167615	LENG8	8275.4	1.01306	0.102291	9.90371	4.01124e-23	8.76106e-21
ENSG00000167371	PRRT2	189.675	1.19522	0.12083	9.89182	4.51741e-23	9.72498e-21
ENSG00000214021	TTLL3	753.156	1.15203	0.116652	9.87572	5.30502e-23	1.12589e-20
ENSG00000189398	OR7E12P	4.09719	1.45207	0.14724	9.86188	6.09003e-23	1.26856e-20
ENSG00000169246	NPIPB3	118.847	1.15184	0.116978	9.84669	7.08401e-23	1.44878e-20
ENSG00000130997	POLN	36.9445	1.01456	0.103237	9.82747	8.57481e-23	1.71558e-20
ENSG00000167749	KLK4	65.2136	-3.89948	0.397574	-9.80818	1.03826e-22	2.04887e-20
ENSG00000163239	TDRD10	112.302	1.07807	0.110314	9.77273	1.47427e-22	2.7754e-20
ENSG00000280639	LINC02204	13.1223	1.16768	0.119592	9.76389	1.60871e-22	3.00334e-20
ENSG00000184702	SEPTIN5	10.8927	1.35316	0.138933	9.73968	2.04205e-22	3.71976e-20
ENSG00000226807	MROH5	10.5269	1.59833	0.164311	9.72744	2.30322e-22	4.07988e-20
ENSG00000239282	CASTOR1	20.3338	1.00899	0.10389	9.71208	2.67805e-22	4.68846e-20
ENSG00000264954	PRR29-AS1	6.95705	1.08234	0.11144	9.71225	2.67376e-22	4.68846e-20
ENSG00000247157	LINC01252	48.7805	1.18519	0.122426	9.68088	3.6358e-22	6.17304e-20
ENSG00000204248	COL11A2	109.262	1.11471	0.115223	9.67442	3.87277e-22	6.52612e-20
ENSG00000258301	VASH1-AS1	8.33712	1.16784	0.120862	9.66255	4.34887e-22	7.22025e-20
ENSG00000280953	LINC01163	5.6698	1.70773	0.177798	9.60491	7.62218e-22	1.17046e-19
ENSG00000196329	GIMAP5	177.102	1.02601	0.106838	9.60334	7.7392e-22	1.18037e-19
ENSG00000215788	TNFRSF25	502.429	1.0805	0.112647	9.59195	8.64344e-22	1.29631e-19
ENSG00000111664	GNB3	37.0276	1.59425	0.166409	9.58035	9.67205e-22	1.4268e-19
ENSG00000156284	CLDN8	84.8116	-4.20571	0.439898	-9.56066	1.17011e-21	1.69283e-19
ENSG00000148795	CYP17A1	48.0505	-2.11101	0.220992	-9.55243	1.26691e-21	1.80959e-19
ENSG00000258727	AP1G2-AS1	18.4334	1.22825	0.129389	9.49273	2.25063e-21	3.05008e-19
ENSG00000188175	HEPACAM2	61.7263	-3.3384	0.351906	-9.48661	2.3868e-21	3.20566e-19
ENSG00000131910	NR0B2	28.1847	-3.66133	0.385997	-9.48538	2.41511e-21	3.22442e-19
ENSG00000266010	GATA6-AS1	16.6184	1.22757	0.129869	9.45236	3.31272e-21	4.32026e-19
ENSG00000004939	SLC4A1	361.383	-2.6584	0.281577	-9.4411	3.6887e-21	4.79669e-19
ENSG00000153976	HS3ST3A1	78.2022	1.93273	0.204821	9.43617	3.86656e-21	5.01349e-19
ENSG00000241404	EGFL8	55.2286	1.21735	0.129024	9.43509	3.90661e-21	5.05087e-19
ENSG00000232287	SLC6A1-AS1	10.2833	1.32791	0.140849	9.42788	4.18459e-21	5.33363e-19
ENSG00000162399	BSND	47.937	-3.80284	0.403623	-9.42176	4.43591e-21	5.58575e-19
ENSG00000135502	SLC26A10P	3.7803	1.69051	0.179794	9.40248	5.32926e-21	6.55135e-19
ENSG00000164707	SLC13A4	91.2721	1.02869	0.109428	9.40064	5.42347e-21	6.63093e-19
ENSG00000092098	RNF31	28.3876	1.046	0.11182	9.35437	8.41011e-21	9.93166e-19
ENSG00000168878	SFTPB	66.6919	-2.72163	0.291418	-9.33926	9.7006e-21	1.13366e-18
ENSG00000139631	CSAD	943.341	1.01251	0.108513	9.33077	1.05105e-20	1.22513e-18
ENSG00000073146	MOV10L1	43.2536	1.04696	0.112352	9.31854	1.17956e-20	1.36783e-18
ENSG00000259881	LOC101927793	8.98253	1.36576	0.146619	9.315	1.2195e-20	1.40675e-18
ENSG00000248592	STIMATE-MUSTN1	10.8075	1.13941	0.122597	9.29396	1.48648e-20	1.67622e-18
ENSG00000265874	MIR4489	3.35745	1.2994	0.140217	9.26708	1.91304e-20	2.07405e-18
ENSG00000134962	KLB	72.8713	-1.83815	0.198523	-9.2591	2.06164e-20	2.21071e-18
ENSG00000026036	RTEL1-TNFRSF6B	111.109	1.13214	0.122336	9.25434	2.1555e-20	2.29163e-18
ENSG00000213928	IRF9	205.117	1.09216	0.118354	9.22789	2.76024e-20	2.84842e-18
ENSG00000213999	MEF2B	5.57323	1.12581	0.122038	9.22509	2.83332e-20	2.89693e-18
ENSG00000204149	AGAP6	19.8405	1.11237	0.12095	9.19696	3.68229e-20	3.62532e-18
ENSG00000128482	RNF112	57.6526	1.08938	0.118561	9.18838	3.98798e-20	3.86705e-18
ENSG00000142408	CACNG8	55.1174	1.12354	0.122326	9.18476	4.12432e-20	3.96507e-18
ENSG00000100836	PABPN1	560.281	1.03993	0.113256	9.1821	4.22768e-20	4.03856e-18
ENSG00000140398	NEIL1	559.445	1.00821	0.109809	9.18154	4.24972e-20	4.05101e-18
ENSG00000251692	PTX4	4.90563	1.23145	0.134213	9.17535	4.5009e-20	4.26334e-18
ENSG00000113889	KNG1	108.902	-2.74217	0.299056	-9.16943	4.75515e-20	4.48529e-18
ENSG00000197558	SSPOP	128.06	1.14236	0.124776	9.15528	5.42175e-20	5.04711e-18
ENSG00000073605	GSDMB	444.892	1.14001	0.124707	9.14151	6.15847e-20	5.64334e-18
ENSG00000283787	PRR33	116.135	1.33379	0.145903	9.14159	6.15395e-20	5.64334e-18
ENSG00000159588	CCDC17	72.9248	1.08468	0.118936	9.11982	7.52501e-20	6.79865e-18
ENSG00000215769	ARHGAP27P1-BPTFP1-KPNA2P3	40.4154	1.07792	0.118656	9.08437	1.043e-19	9.07688e-18
ENSG00000204305	AGER	376.325	1.0055	0.111256	9.0377	1.60009e-19	1.35071e-17
ENSG00000203684	IBA57-DT	11.7026	1.03328	0.114339	9.03694	1.61119e-19	1.35753e-17
ENSG00000126878	AIF1L	7487.83	-1.18976	0.131662	-9.03642	1.61881e-19	1.36141e-17
ENSG00000171532	NEUROD2	5.08816	1.54658	0.171364	9.02508	1.79564e-19	1.48241e-17
ENSG00000146469	VIP	22.9181	1.34957	0.149619	9.02007	1.87976e-19	1.54055e-17
ENSG00000108465	CDK5RAP3	312.016	1.14619	0.127189	9.01172	2.02856e-19	1.64157e-17
ENSG00000204511	MCCD1	24.5399	-2.45743	0.273219	-8.99434	2.37666e-19	1.90272e-17
ENSG00000184012	TMPRSS2	182.864	-2.06981	0.230224	-8.99043	2.46261e-19	1.9576e-17
ENSG00000187838	PLSCR3	3.57665	1.06447	0.118448	8.98679	2.54558e-19	2.00584e-17
ENSG00000222345	SNORD19C	5.90246	1.14007	0.127238	8.96014	3.24266e-19	2.47703e-17
ENSG00000055957	ITIH1	71.3854	-2.40198	0.268454	-8.94746	3.63747e-19	2.74139e-17
ENSG00000225929	LOC105373100	4.28204	1.31475	0.146997	8.94403	3.7522e-19	2.81841e-17
ENSG00000260139	CSPG4P13	86.1843	1.24191	0.138915	8.94007	3.88931e-19	2.90684e-17
ENSG00000164825	DEFB1	4879.4	-1.7486	0.196351	-8.90546	5.31651e-19	3.85194e-17
ENSG00000229657	RPL13AP11	6.47722	1.33248	0.149723	8.89962	5.60361e-19	4.0211e-17
ENSG00000285077	ARHGAP11B	14.3371	1.03697	0.116544	8.89767	5.70295e-19	4.07938e-17
ENSG00000278420	MIR6819	3.65957	1.39937	0.157308	8.89572	5.80408e-19	4.14513e-17
ENSG00000095059	DHPS	152.94	1.17955	0.132664	8.89124	6.043e-19	4.28853e-17
ENSG00000238793	SNORD124	3.23152	1.24097	0.13964	8.88692	6.28248e-19	4.43748e-17
ENSG00000267281	ATF7-NPFF	16.3111	1.0644	0.119786	8.88578	6.34747e-19	4.47636e-17
ENSG00000288062	LOC101929748	7.70859	1.4541	0.163665	8.88461	6.41441e-19	4.50943e-17
ENSG00000226167	AP4B1-AS1	13.3942	1.02992	0.116086	8.87209	7.17843e-19	4.99967e-17
ENSG00000129354	AP1M2	829.291	-1.28026	0.144423	-8.86464	7.67509e-19	5.2964e-17
ENSG00000259954	IL21R-AS1	6.06151	1.30879	0.147814	8.85434	8.41817e-19	5.75621e-17
ENSG00000276365	MIR145	9.56519	1.4202	0.160456	8.85106	8.66898e-19	5.90975e-17
ENSG00000172803	SNX32	35.1885	1.14577	0.129528	8.84572	9.09425e-19	6.15305e-17
ENSG00000221500	SNORD100	8.64259	1.20312	0.13608	8.84127	9.46357e-19	6.37417e-17
ENSG00000243716	NPIPB5	205.292	1.21598	0.137556	8.83988	9.58189e-19	6.44422e-17
ENSG00000090554	FLT3LG	15.2348	1.09011	0.123416	8.83279	1.02093e-18	6.83555e-17
ENSG00000164082	GRM2	29.1406	1.00527	0.11385	8.82978	1.04885e-18	6.99259e-17
ENSG00000180139	ACTA2-AS1	103.108	1.20824	0.136837	8.82976	1.04905e-18	6.99259e-17
ENSG00000145321	GC	396.417	-2.59495	0.295351	-8.786	1.54976e-18	9.94586e-17
ENSG00000231064	THBS3-AS1	44.7849	1.02446	0.116709	8.77788	1.66586e-18	1.06014e-16
ENSG00000144230	GPR17	69.2885	1.20174	0.13714	8.76287	1.90345e-18	1.19611e-16
ENSG00000260423	LINC02367	21.0627	1.2029	0.137387	8.75558	2.03064e-18	1.2602e-16
ENSG00000196696	PDXDC2P-NPIPB14P	96.7259	1.05635	0.120751	8.74821	2.1677e-18	1.34156e-16
ENSG00000182264	IZUMO1	19.7724	1.18718	0.13581	8.74149	2.30054e-18	1.41792e-16
ENSG00000189350	TOGARAM2	45.8157	1.00964	0.115776	8.72061	2.76699e-18	1.67784e-16
ENSG00000145103	ILDR1	444.314	-1.04665	0.120632	-8.67642	4.08425e-18	2.40842e-16
ENSG00000253618	GRPEL2-AS1	4.77968	1.19749	0.138056	8.67396	4.17343e-18	2.45779e-16
ENSG00000197191	CYSRT1	110.493	1.43508	0.165528	8.6697	4.33262e-18	2.53495e-16
ENSG00000258643	BCL2L2-PABPN1	7.75916	1.07047	0.123544	8.66464	4.52929e-18	2.64314e-16
ENSG00000253983	LOC105375903	6.40459	1.29304	0.149368	8.6567	4.85635e-18	2.81212e-16
ENSG00000198074	AKR1B10	183.834	-2.35061	0.271941	-8.64381	5.43686e-18	3.10827e-16
ENSG00000241678	RPL21P94	5.84456	1.12558	0.130306	8.63802	5.71934e-18	3.24912e-16
ENSG00000202441	RNY4P10	12.3896	1.00044	0.115821	8.63776	5.7324e-18	3.25243e-16
ENSG00000167741	GGT6	111.951	-2.18175	0.252687	-8.63419	5.91438e-18	3.34303e-16
ENSG00000213199	ASIC3	73.2369	1.10276	0.127987	8.61625	6.91822e-18	3.83031e-16
ENSG00000236841	LOC101929532	7.4478	1.28081	0.148865	8.6038	7.71194e-18	4.22635e-16
ENSG00000205837	LINC00487	22.118	1.07351	0.125118	8.57999	9.48853e-18	5.10667e-16
ENSG00000165983	PTER	4205.01	-1.12113	0.130686	-8.57875	9.59074e-18	5.15551e-16
ENSG00000212493	SNORD19	2.70952	1.12022	0.130621	8.57609	9.81561e-18	5.27009e-16
ENSG00000102287	GABRE	1611.27	1.22776	0.143699	8.54397	1.2969e-17	6.8053e-16
ENSG00000271161	BOLA2P2	5.5242	1.18705	0.138966	8.54203	1.31886e-17	6.8919e-16
ENSG00000227788	MTCO3P43	2.83172	1.22561	0.143681	8.53006	1.46266e-17	7.58175e-16
ENSG00000197816	CCDC180	82.6521	1.02584	0.12055	8.50967	1.74431e-17	8.85799e-16
ENSG00000201579	RNU6-343P	5.57643	1.07955	0.126945	8.50406	1.83076e-17	9.24484e-16
ENSG00000137411	VARS2	25.4529	1.0027	0.118008	8.49688	1.9476e-17	9.7365e-16
ENSG00000101104	PABPC1L	1230.18	1.17345	0.138162	8.49328	2.00892e-17	1.00097e-15
ENSG00000221946	FXYD7	7.74856	1.03718	0.122589	8.46067	2.65849e-17	1.28755e-15
ENSG00000175206	NPPA	8.17784	1.14262	0.135259	8.44761	2.97324e-17	1.4277e-15
ENSG00000151006	PRSS53	88.8092	1.18773	0.140706	8.44127	3.1391e-17	1.50093e-15
ENSG00000251450	RASGRF2-AS1	20.18	1.00566	0.119177	8.43842	3.21657e-17	1.52661e-15
ENSG00000232149	FERP1	3.75793	1.12706	0.134125	8.4031	4.34837e-17	2.02114e-15
ENSG00000188242	SLC9A3-OT1	20.8515	1.2845	0.153094	8.39025	4.85095e-17	2.22034e-15
ENSG00000249825	THBS4-AS1	21.8317	1.0071	0.120399	8.36467	6.02846e-17	2.69889e-15
ENSG00000278224	PRICKLE4	4.44439	1.19294	0.142815	8.35306	6.65166e-17	2.94276e-15
ENSG00000212452	SNORD69	3.34666	1.15288	0.138331	8.33422	7.80134e-17	3.39793e-15
ENSG00000228513	LOC100419679	2.63445	1.3553	0.162833	8.32325	8.55831e-17	3.69811e-15
ENSG00000151418	ATP6V1G3	54.732	-5.2116	0.626397	-8.31996	8.79953e-17	3.79231e-15
ENSG00000284138	ATP6V0CP4	5.23591	1.54548	0.18608	8.30547	9.94231e-17	4.25627e-15
ENSG00000266967	AARSD1	55.5082	1.03163	0.12422	8.30485	9.99449e-17	4.2739e-15
ENSG00000236047	RPL13AP12	9.02695	1.10542	0.133111	8.30447	1.00269e-16	4.28027e-15
ENSG00000226450	CYP2D8P	19.3648	1.1448	0.138107	8.28921	1.14006e-16	4.81187e-15
ENSG00000287071	CDRT15P4	11.7065	1.17605	0.141938	8.28567	1.17444e-16	4.94307e-15
ENSG00000007216	SLC13A2	58.9483	-2.09403	0.252977	-8.27755	1.2573e-16	5.25742e-15
ENSG00000275022	MIR6753	3.46845	1.35397	0.163992	8.25631	1.5024e-16	6.18459e-15
ENSG00000140287	HDC	75.2791	1.05856	0.128427	8.24252	1.68621e-16	6.89707e-15
ENSG00000125895	TMEM74B	108.758	1.03344	0.125493	8.23504	1.79504e-16	7.23695e-15
ENSG00000134548	SPX	1928.84	-1.41149	0.171399	-8.23512	1.79376e-16	7.23695e-15
ENSG00000125551	PLGLB2	4.74546	1.04181	0.126561	8.2317	1.84578e-16	7.40173e-15
ENSG00000180658	OR2A4	79.492	1.42565	0.173387	8.22236	1.99538e-16	7.93793e-15
ENSG00000236761	CTAGE9	46.7648	1.15003	0.140416	8.19013	2.60937e-16	1.01385e-14
ENSG00000075826	SEC31B	459.031	1.04501	0.12763	8.18782	2.66004e-16	1.03264e-14
ENSG00000236799	LINC02626	2.33066	1.39366	0.170245	8.18621	2.69587e-16	1.04472e-14
ENSG00000203585	LINC02408	6.88081	1.03548	0.126516	8.18456	2.73294e-16	1.05573e-14
ENSG00000225783	MIAT	382.466	1.40957	0.172304	8.18072	2.82149e-16	1.08409e-14
ENSG00000285781	LOC100505502	3.46316	1.08162	0.132426	8.16772	3.1426e-16	1.19522e-14
ENSG00000233198	RNF224	77.5555	1.61064	0.197429	8.1581	3.4034e-16	1.28464e-14
ENSG00000214548	MEG3	409.761	1.25399	0.153734	8.15685	3.43868e-16	1.29687e-14
ENSG00000207554	MIR647	31.0762	1.12003	0.137314	8.15671	3.44279e-16	1.29733e-14
ENSG00000166816	LDHD	804.284	-1.1861	0.145652	-8.14336	3.84461e-16	1.42723e-14
ENSG00000182685	BRICD5	85.0341	1.02864	0.126424	8.13647	4.0698e-16	1.50586e-14
ENSG00000121716	PILRB	357.934	1.31339	0.161431	8.1359	4.08889e-16	1.51158e-14
ENSG00000161960	EIF4A1	189.363	1.04584	0.128744	8.12344	4.53164e-16	1.65631e-14
ENSG00000104413	ESRP1	210.47	-2.33587	0.287981	-8.11118	5.0129e-16	1.80783e-14
ENSG00000185290	NUPR2	18.4767	-3.00127	0.370698	-8.09628	5.6666e-16	2.0107e-14
ENSG00000236871	LINC00106	90.0484	1.24085	0.15335	8.09162	5.88784e-16	2.07774e-14
ENSG00000285420	PDGFRL2P	9.51148	1.07007	0.13226	8.09071	5.93167e-16	2.08976e-14
ENSG00000252886	RN7SKP197	1.93564	1.35219	0.167367	8.07919	6.51977e-16	2.27502e-14
ENSG00000225796	MTND4P23	4.96296	1.26454	0.156666	8.07159	6.93895e-16	2.40713e-14
ENSG00000232133	IMPDH1P10	4.83217	1.09017	0.1351	8.06937	7.06614e-16	2.44936e-14
ENSG00000230176	LINC01433	3.66544	1.19012	0.147631	8.06142	7.54103e-16	2.60394e-14
ENSG00000124440	HIF3A	366.952	1.10388	0.136962	8.05971	7.6473e-16	2.63659e-14
ENSG00000153292	ADGRF1	192.475	-2.24293	0.278768	-8.04586	8.56413e-16	2.90812e-14
ENSG00000198917	SPOUT1	4.11423	1.07049	0.133136	8.0406	8.94028e-16	3.0199e-14
ENSG00000169203	NPIPB12	20.093	1.00464	0.125213	8.02344	1.0282e-15	3.41921e-14
ENSG00000250506	CDK3	11.577	1.04097	0.129969	8.00941	1.1526e-15	3.77705e-14
ENSG00000149418	ST14	3823.53	-1.16604	0.145609	-8.00801	1.16575e-15	3.81738e-14
ENSG00000231453	LINC01305	2.39304	1.93402	0.241581	8.00567	1.18821e-15	3.87962e-14
ENSG00000107147	KCNT1	28.5349	1.05267	0.131566	8.00103	1.23387e-15	4.00546e-14
ENSG00000213658	LAT	31.5487	1.13558	0.142034	7.99516	1.29405e-15	4.18271e-14
ENSG00000150556	LYPD6B	38.8931	-1.93162	0.24197	-7.98291	1.4292e-15	4.58005e-14
ENSG00000243708	PLA2G4B	14.1032	1.17772	0.147627	7.97768	1.49115e-15	4.74815e-14
ENSG00000115297	TLX2	1.26471	1.72527	0.216342	7.97474	1.52707e-15	4.8488e-14
ENSG00000270379	HEATR9	12.3169	1.27467	0.159957	7.96882	1.602e-15	5.05816e-14
ENSG00000267121	FMNL1-DT	158.998	1.18897	0.149327	7.96224	1.68952e-15	5.31586e-14
ENSG00000175967	LINC02880	6.1731	1.2252	0.15438	7.9363	2.08298e-15	6.41037e-14
ENSG00000104112	SCG3	30.2367	-1.64008	0.206786	-7.93133	2.16816e-15	6.64105e-14
ENSG00000115616	SLC9A2	75.9996	-1.94013	0.244906	-7.92197	2.33784e-15	7.1024e-14
ENSG00000252892	RNU6-548P	1.35176	1.48672	0.187693	7.92106	2.35498e-15	7.14963e-14
ENSG00000177590	GIMAP3P	3.34824	1.04866	0.132423	7.91903	2.39364e-15	7.25234e-14
ENSG00000132698	RAB25	144.258	-2.20109	0.278172	-7.91267	2.51919e-15	7.57659e-14
ENSG00000205786	LINC01531	5.78155	1.74141	0.220111	7.91149	2.54318e-15	7.64364e-14
ENSG00000240053	LY6G5B	83.2303	1.00209	0.126716	7.90811	2.61325e-15	7.8261e-14
ENSG00000233922	LINC01694	12.7298	1.25938	0.159283	7.90652	2.64675e-15	7.91789e-14
ENSG00000269720	CCDC194	9.623	1.27251	0.161181	7.89491	2.90527e-15	8.61112e-14
ENSG00000261408	TEN1-CDK3	27.8882	1.04855	0.132859	7.89224	2.96818e-15	8.76295e-14
ENSG00000226321	CROCC2	8.14619	1.20596	0.152875	7.88858	3.05649e-15	8.98241e-14
ENSG00000185955	SPACDR	10.1698	1.07196	0.136039	7.8798	3.27914e-15	9.58663e-14
ENSG00000205784	ARRDC5	29.4161	1.02489	0.13036	7.86197	3.78149e-15	1.08508e-13
ENSG00000234945	GTF3C2-AS1	8.39596	1.07008	0.136246	7.85408	4.02718e-15	1.14753e-13
ENSG00000215529	EFCAB8	9.67875	1.31377	0.167769	7.83083	4.84647e-15	1.35692e-13
ENSG00000188282	RUFY4	69.6397	1.3922	0.17884	7.78461	6.99282e-15	1.88852e-13
ENSG00000151365	THRSP	45.7435	-2.06988	0.266088	-7.77895	7.31308e-15	1.96206e-13
ENSG00000236878	MTATP6P26	2.94314	1.17254	0.150771	7.77696	7.42908e-15	1.98962e-13
ENSG00000114270	COL7A1	562.422	1.53261	0.197197	7.77201	7.72485e-15	2.06392e-13
ENSG00000239557	PPP2R5CP	6.62395	1.01354	0.130463	7.76875	7.92634e-15	2.11149e-13
ENSG00000231729	ARHGEF9-IT1	0.855214	1.6907	0.217755	7.76425	8.21282e-15	2.17877e-13
ENSG00000138678	GPAT3	1076.71	-1.16538	0.150222	-7.75768	8.64976e-15	2.28127e-13
ENSG00000148408	CACNA1B	8.70923	1.58371	0.204525	7.74336	9.6821e-15	2.53566e-13
ENSG00000278108	MIR6757	3.2574	1.22907	0.158738	7.74278	9.72672e-15	2.54587e-13
ENSG00000100288	CHKB	36.2611	1.08381	0.140029	7.73989	9.95039e-15	2.59987e-13
ENSG00000157111	TMEM171	774.252	-1.04851	0.135562	-7.73455	1.03766e-14	2.70337e-13
ENSG00000088340	FER1L4	1473.77	1.19161	0.15409	7.7332	1.0488e-14	2.73082e-13
ENSG00000110169	HPX	51.2576	1.00618	0.130181	7.72915	1.08271e-14	2.81423e-13
ENSG00000254206	NPIPB11	78.6314	1.07341	0.139228	7.70971	1.261e-14	3.23836e-13
ENSG00000168907	PLA2G4F	72.972	-2.59044	0.336022	-7.70914	1.2667e-14	3.2456e-13
ENSG00000169884	WNT10B	25.1027	1.21663	0.158443	7.67867	1.60754e-14	4.02046e-13
ENSG00000198547	C20orf203	4.6411	1.35678	0.176738	7.6768	1.63107e-14	4.07251e-13
ENSG00000102878	HSF4	4599.26	1.15108	0.149977	7.67503	1.65376e-14	4.1223e-13
ENSG00000105141	CASP14	40.978	-3.98382	0.519097	-7.67451	1.66046e-14	4.13673e-13
ENSG00000261399	MAPK8IP3-AS1	33.9213	-1.67403	0.218356	-7.66654	1.76701e-14	4.36112e-13
ENSG00000268655	LOC101059948	5.88551	1.04232	0.136282	7.64827	2.03707e-14	4.94624e-13
ENSG00000279801	LOC112268198	23.1481	1.04635	0.1369	7.64317	2.1194e-14	5.12677e-13
ENSG00000178343	SHISA3	721.189	-1.51412	0.198238	-7.63792	2.20752e-14	5.31423e-13
ENSG00000213397	HAUS7	63.8307	1.00469	0.131578	7.63572	2.24559e-14	5.40009e-13
ENSG00000214700	C12orf71	3.06517	1.01825	0.133416	7.63215	2.30879e-14	5.53729e-13
ENSG00000132677	RHBG	61.9443	-2.483	0.325471	-7.62894	2.36686e-14	5.66146e-13
ENSG00000162438	CTRC	6.64447	1.31038	0.171811	7.6269	2.40459e-14	5.73951e-13
ENSG00000148357	HMCN2	390.481	1.02632	0.1348	7.61366	2.66436e-14	6.29939e-13
ENSG00000262484	CCER2	27.9608	1.24205	0.163266	7.60749	2.79468e-14	6.55585e-13
ENSG00000260144	LOC646665	7.69928	1.13186	0.148916	7.60063	2.94687e-14	6.88771e-13
ENSG00000224743	TEX26-AS1	9.51743	1.12703	0.148468	7.59105	3.17334e-14	7.36728e-13
ENSG00000152931	PART1	29.3134	-2.37611	0.313244	-7.58549	3.31236e-14	7.67816e-13
ENSG00000131730	CKMT2	688.683	-1.77035	0.23438	-7.55333	4.24261e-14	9.64566e-13
ENSG00000135480	KRT7	1089.8	-1.66907	0.22111	-7.5486	4.39967e-14	9.96248e-13
ENSG00000247151	CSTF3-DT	3.50379	1.19152	0.157873	7.54732	4.44314e-14	1.00457e-12
ENSG00000167858	TEKT1	3.4474	1.04443	0.138509	7.54053	4.68063e-14	1.054e-12
ENSG00000257008	GPR142	1.60118	1.2053	0.159879	7.53883	4.74221e-14	1.06683e-12
ENSG00000278590	RN7SL113P	4.43724	1.02965	0.136622	7.53647	4.82876e-14	1.08468e-12
ENSG00000138798	EGF	549.196	-1.42969	0.189718	-7.53588	4.85053e-14	1.08848e-12
ENSG00000218631	LOC100420839	8.42992	1.02764	0.1366	7.52297	5.35457e-14	1.1909e-12
ENSG00000035720	STAP1	87.9045	-1.5253	0.202828	-7.52017	5.47031e-14	1.21304e-12
ENSG00000235440	RPS2P15	5.1781	1.26791	0.168966	7.50396	6.1919e-14	1.36031e-12
ENSG00000252311	RNU1-103P	4.479	1.02329	0.136403	7.50194	6.28783e-14	1.3787e-12
ENSG00000120329	SLC25A2	3.92487	1.23827	0.165254	7.49314	6.7247e-14	1.46662e-12
ENSG00000262700	LOC100421173	4.2484	1.02217	0.136612	7.48233	7.30143e-14	1.5825e-12
ENSG00000227348	MTND5P25	2.67686	1.15235	0.154051	7.48036	7.41175e-14	1.60403e-12
ENSG00000148346	LCN2	90.7241	-1.82707	0.244653	-7.468	8.14253e-14	1.74539e-12
ENSG00000170486	KRT72	6.12085	1.41365	0.189538	7.45844	8.75542e-14	1.86169e-12
ENSG00000224153	LINC02054	3.00749	1.46174	0.196088	7.4545	9.02096e-14	1.91092e-12
ENSG00000132915	PDE6A	9.96626	1.06402	0.14277	7.4527	9.14508e-14	1.93539e-12
ENSG00000130595	TNNT3	54.7581	1.50271	0.201966	7.44041	1.00373e-13	2.10735e-12
ENSG00000227954	TARID	8.17832	1.04589	0.140632	7.43704	1.02967e-13	2.15808e-12
ENSG00000237738	RNF216-IT1	1.95273	1.12146	0.150837	7.4349	1.04645e-13	2.18787e-12
ENSG00000167281	RBFOX3	11.7956	1.21749	0.163805	7.43256	1.06514e-13	2.22384e-12
ENSG00000256690	STX5-DT	6.81744	1.0453	0.140642	7.43231	1.06715e-13	2.22701e-12
ENSG00000136235	GPNMB	19369.2	-1.18041	0.158828	-7.43204	1.06935e-13	2.23056e-12
ENSG00000255974	CYP2A6	6.00069	1.01724	0.137057	7.42201	1.15353e-13	2.39727e-12
ENSG00000267091	CTBP2P7	2.70724	1.09408	0.147472	7.41886	1.18133e-13	2.45163e-12
ENSG00000113905	HRG	20.0369	-2.22085	0.299446	-7.41653	1.2023e-13	2.49057e-12
ENSG00000229268	PES1P2	3.94531	1.94668	0.262492	7.41615	1.20574e-13	2.49654e-12
ENSG00000268941	LINC01711	21.5523	1.80353	0.243212	7.41548	1.21189e-13	2.50813e-12
ENSG00000169885	CALML6	8.15459	1.31496	0.177385	7.41305	1.23431e-13	2.551e-12
ENSG00000141750	STAC2	769.537	-2.16008	0.291464	-7.41115	1.25206e-13	2.58412e-12
ENSG00000138161	CUZD1	3.1803	1.06459	0.143706	7.40812	1.28105e-13	2.63913e-12
ENSG00000254413	CHKB-CPT1B	6.82779	1.11881	0.151302	7.39456	1.41882e-13	2.8948e-12
ENSG00000196482	ESRRG	734.014	-1.23262	0.166698	-7.39434	1.42111e-13	2.89715e-12
ENSG00000224999	VTA1P1	1.4956	1.76135	0.238279	7.39194	1.44704e-13	2.94601e-12
ENSG00000285886	LOC124901671	7.75504	1.07457	0.145383	7.39135	1.45344e-13	2.9577e-12
ENSG00000276712	MIR7111	3.23359	1.12401	0.152327	7.37887	1.59634e-13	3.2266e-12
ENSG00000246339	EXTL3-AS1	21.848	1.03598	0.140575	7.3696	1.71141e-13	3.4299e-12
ENSG00000201151	LOC124900460	5.71775	1.00316	0.136126	7.36937	1.71432e-13	3.43269e-12
ENSG00000213809	KLRK1	31.1724	1.11315	0.151155	7.36432	1.78055e-13	3.54208e-12
ENSG00000237940	LINC01238	44.1617	1.02903	0.139747	7.36352	1.79127e-13	3.55984e-12
ENSG00000124103	FAM209A	3.03768	1.09377	0.148596	7.36069	1.82966e-13	3.63131e-12
ENSG00000147614	ATP6V0D2	105.735	-1.83864	0.250016	-7.35409	1.92233e-13	3.80014e-12
ENSG00000165443	PHYHIPL	1185.6	-1.10956	0.150908	-7.3526	1.94392e-13	3.83489e-12
ENSG00000228727	SAPCD1	31.1261	1.23394	0.167839	7.35194	1.95345e-13	3.84813e-12
ENSG00000230542	LINC00102	2.53222	1.15951	0.157739	7.35082	1.96998e-13	3.87223e-12
ENSG00000175264	CHST1	775.09	1.06867	0.145443	7.34772	2.01611e-13	3.95599e-12
ENSG00000261373	VPS9D1-AS1	53.2548	1.00292	0.1366	7.342	2.10419e-13	4.11446e-12
ENSG00000104848	KCNA7	2.79139	1.22014	0.166556	7.32572	2.37618e-13	4.60825e-12
ENSG00000172005	MAL	2476.78	-1.52877	0.208853	-7.31982	2.48299e-13	4.79472e-12
ENSG00000200913	SNORD46	6.01646	1.06159	0.14506	7.31826	2.5121e-13	4.8447e-12
ENSG00000180383	DEFB124	2.65178	1.26847	0.173369	7.31658	2.54376e-13	4.90155e-12
ENSG00000227401	RPL37P1	3.07686	1.21612	0.16644	7.30666	2.7386e-13	5.24554e-12
ENSG00000081985	IL12RB2	674.422	-1.59402	0.218596	-7.29209	3.05178e-13	5.78629e-12
ENSG00000225460	LOC124902324	2.49377	1.2164	0.167005	7.2836	3.25038e-13	6.12926e-12
ENSG00000233392	UICLM	16.1145	1.29311	0.177613	7.28047	3.32671e-13	6.24963e-12
ENSG00000166535	A2ML1	10.9824	1.10886	0.152448	7.2737	3.49765e-13	6.54161e-12
ENSG00000241769	EOLA1-DT	55.7893	1.0903	0.149896	7.27368	3.49812e-13	6.54161e-12
ENSG00000277759	MIR6719	1.8872	1.2292	0.169023	7.27238	3.53201e-13	6.59676e-12
ENSG00000268747	LOC107985265	11.3579	1.17032	0.160968	7.27047	3.58235e-13	6.68521e-12
ENSG00000164893	SLC7A13	11.0904	-2.43238	0.335175	-7.25703	3.95695e-13	7.30549e-12
ENSG00000177710	SLC35G5	4.43593	1.0207	0.140833	7.24759	4.24265e-13	7.79141e-12
ENSG00000113494	PRLR	1050.82	-1.22064	0.168625	-7.23878	4.52733e-13	8.27032e-12
ENSG00000168269	FOXI1	86.9261	-3.21195	0.443814	-7.23715	4.58226e-13	8.34694e-12
ENSG00000207744	MIR10B	10.006	1.09213	0.151023	7.23154	4.77546e-13	8.66031e-12
ENSG00000197599	CCDC154	51.0123	1.14613	0.158578	7.22757	4.91699e-13	8.90621e-12
ENSG00000272752	STAG3L5P-PVRIG2P-PILRB	7.88723	1.0736	0.148723	7.21876	5.2462e-13	9.46061e-12
ENSG00000242600	MBL1P	12.8289	1.04806	0.145226	7.21677	5.32353e-13	9.58854e-12
ENSG00000234557	PPIAP90	2.84504	1.11745	0.154951	7.21162	5.52899e-13	9.91493e-12
ENSG00000216490	IFI30	54.8437	1.16359	0.161529	7.20358	5.86539e-13	1.04557e-11
ENSG00000252933	RNU6-1223P	2.81442	1.10399	0.153437	7.19508	6.24257e-13	1.10577e-11
ENSG00000198064	NPIPB13	11.2333	1.11706	0.155266	7.19449	6.26934e-13	1.10966e-11
ENSG00000215252	GOLGA8B	1110.21	1.03665	0.144338	7.18214	6.86297e-13	1.20103e-11
ENSG00000184194	GPR173	219.933	1.01961	0.142191	7.1707	7.46153e-13	1.29733e-11
ENSG00000103472	RRN3P2	10.1486	1.00727	0.140553	7.16647	7.69576e-13	1.33483e-11
ENSG00000286891	LOC124900848	6.94781	1.09347	0.152596	7.16576	7.73557e-13	1.33967e-11
ENSG00000187957	DNER	285.039	-1.77396	0.247721	-7.16113	8.00133e-13	1.37721e-11
ENSG00000197261	C6orf141	83.9056	1.45825	0.203926	7.15088	8.62254e-13	1.47623e-11
ENSG00000109819	PPARGC1A	2610.39	-1.05041	0.146949	-7.14811	8.79825e-13	1.50117e-11
ENSG00000211770	TRBJ2-6	2.07759	1.24515	0.174506	7.1353	9.65791e-13	1.6336e-11
ENSG00000205022	PABPN1L	0.871087	1.47081	0.206583	7.11974	1.08134e-12	1.81067e-11
ENSG00000257259	LINC02388	3.39645	1.56181	0.219489	7.11569	1.11353e-12	1.85834e-11
ENSG00000176601	MAP3K19	6.16389	1.03628	0.145714	7.11173	1.14597e-12	1.90471e-11
ENSG00000142102	PGGHG	7211.03	1.15863	0.16299	7.10859	1.17231e-12	1.94347e-11
ENSG00000250266	LINC01612	10.6233	-3.01761	0.425034	-7.09969	1.25034e-12	2.05767e-11
ENSG00000087128	TMPRSS11E	9.01857	-2.54257	0.358183	-7.09852	1.26102e-12	2.07372e-11
ENSG00000242748	RPL23AP81	2.2473	1.05773	0.149087	7.09474	1.29591e-12	2.12566e-11
ENSG00000110975	SYT10	23.8187	-2.41617	0.340746	-7.09084	1.33303e-12	2.18177e-11
ENSG00000269959	SPACA6-AS1	15.8166	1.01672	0.143438	7.08822	1.35845e-12	2.22096e-11
ENSG00000213246	SUPT4H1	1.92917	1.1725	0.165553	7.08232	1.4176e-12	2.30673e-11
ENSG00000182196	ARL6IP4	21.922	1.06176	0.149928	7.08185	1.42246e-12	2.31217e-11
ENSG00000236081	ELFN1-AS1	3.76853	1.54936	0.218798	7.08126	1.42848e-12	2.31944e-11
ENSG00000170426	SDR9C7	1.85999	1.41189	0.199419	7.08	1.44158e-12	2.33733e-11
ENSG00000244306	DUXAP10	67.3587	1.01224	0.143345	7.06153	1.64674e-12	2.6433e-11
ENSG00000173253	DMRT2	66.7983	-2.3894	0.338382	-7.06123	1.65035e-12	2.64626e-11
ENSG00000238365	RNU7-57P	0.825652	1.25185	0.177305	7.06044	1.6598e-12	2.65953e-11
ENSG00000260802	SERTM2	24.953	-1.96592	0.279212	-7.04096	1.90925e-12	3.0205e-11
ENSG00000269289	LOC100505851	5.14115	-2.43632	0.346069	-7.04	1.92244e-12	3.03603e-11
ENSG00000171431	KRT20	13.2848	-2.22535	0.316462	-7.03197	2.0364e-12	3.19206e-11
ENSG00000221986	MYBPHL	2.34367	1.20989	0.17208	7.03098	2.05083e-12	3.21172e-11
ENSG00000248746	ACTN3	6.32794	1.01752	0.144865	7.02389	2.1577e-12	3.36737e-11
ENSG00000287403	LOC124904076	2.34432	1.25709	0.178997	7.02296	2.17219e-12	3.38881e-11
ENSG00000264201	MIR4701	2.59188	1.19723	0.170562	7.01933	2.2294e-12	3.47204e-11
ENSG00000226747	FSIP2-AS2	12.5389	1.10587	0.157559	7.01877	2.23825e-12	3.48341e-11
ENSG00000206262	FOXL2NB	2.93039	1.6331	0.232922	7.01136	2.3601e-12	3.65661e-11
ENSG00000231241	RPS3AP3	0.663603	1.41244	0.201599	7.00622	2.44851e-12	3.78446e-11
ENSG00000159763	PIP	9.82858	-2.35228	0.337271	-6.97445	3.07064e-12	4.6549e-11
ENSG00000189056	RELN	347.178	-1.47628	0.211738	-6.97219	3.12051e-12	4.71937e-11
ENSG00000277639	CHD9NB	124.955	-1.00875	0.144697	-6.97144	3.13709e-12	4.74125e-11
ENSG00000241693	RN7SL704P	2.24688	1.10772	0.15925	6.95585	3.5043e-12	5.25739e-11
ENSG00000259868	LOC102723670	7.03933	1.07382	0.15481	6.93633	4.02405e-12	5.95769e-11
ENSG00000146755	TRIM50	30.0022	-1.48173	0.213829	-6.92952	4.22284e-12	6.22945e-11
ENSG00000183760	ACP7	4.64946	1.18366	0.170849	6.9281	4.26529e-12	6.28843e-11
ENSG00000186652	PRG2	3.22432	1.11226	0.160543	6.92809	4.26562e-12	6.28843e-11
ENSG00000252206	RNU7-40P	4.7771	1.12624	0.162719	6.92135	4.47358e-12	6.57562e-11
ENSG00000187486	KCNJ11	149.075	-1.12084	0.162269	-6.9073	4.93967e-12	7.19257e-11
ENSG00000129437	KLK14	11.4396	1.03706	0.150222	6.90354	5.07241e-12	7.36679e-11
ENSG00000211581	MIR765	2.35705	1.03461	0.149884	6.9027	5.10217e-12	7.40522e-11
ENSG00000254948	OR7E158P	2.94198	1.33313	0.19314	6.90239	5.1136e-12	7.41942e-11
ENSG00000198099	ADH4	17.0819	-2.24787	0.326489	-6.88499	5.77927e-12	8.31361e-11
ENSG00000205116	TMEM88B	0.841994	1.46319	0.212519	6.88497	5.77978e-12	8.31361e-11
ENSG00000201492	RNA5SP78	1.95406	1.05136	0.152777	6.88168	5.91506e-12	8.49733e-11
ENSG00000200204	RNU1-22P	1.78739	1.09743	0.159557	6.878	6.06968e-12	8.69446e-11
ENSG00000134339	SAA2	267.08	-2.16217	0.314376	-6.87766	6.08426e-12	8.71258e-11
ENSG00000104899	AMH	52.7071	1.2486	0.181547	6.87754	6.08954e-12	8.71736e-11
ENSG00000199161	MIR126	12.4266	1.23952	0.180466	6.86842	6.49171e-12	9.24016e-11
ENSG00000284713	SMIM38	34.9425	1.04365	0.152084	6.86233	6.77486e-12	9.61581e-11
ENSG00000256746	MADD-AS1	2.81862	1.02734	0.149783	6.85885	6.94171e-12	9.83092e-11
ENSG00000107187	LHX3	0.759113	2.39872	0.349949	6.85446	7.15803e-12	1.01118e-10
ENSG00000130234	ACE2	1472.56	-1.2285	0.179408	-6.84751	7.51487e-12	1.05794e-10
ENSG00000122136	OBP2A	4.69529	1.37646	0.201261	6.83916	7.96566e-12	1.11443e-10
ENSG00000255920	CCND2-AS1	21.9215	1.04082	0.152301	6.83397	8.25981e-12	1.15342e-10
ENSG00000167210	LOXHD1	75.9199	1.04263	0.152585	6.83311	8.30931e-12	1.15926e-10
ENSG00000143001	TMEM61	15.6367	-2.20791	0.323405	-6.82707	8.66651e-12	1.20387e-10
ENSG00000182393	IFNL1	2.30413	1.18602	0.173919	6.81939	9.14248e-12	1.26491e-10
ENSG00000285269	SLC35D2	13.4072	1.02775	0.150745	6.81776	9.24723e-12	1.27822e-10
ENSG00000250067	YJEFN3	157.848	1.01434	0.148797	6.81695	9.29918e-12	1.28422e-10
ENSG00000204869	IGFL4	4.12034	1.06252	0.156036	6.80942	9.79902e-12	1.34458e-10
ENSG00000119125	GDA	3555.4	-1.19486	0.175508	-6.80798	9.89782e-12	1.35524e-10
ENSG00000123610	TNFAIP6	3178.23	-1.0446	0.153502	-6.80512	1.00966e-11	1.38036e-10
ENSG00000197674	OR51C1P	1.07602	1.47194	0.216319	6.80451	1.01392e-11	1.38534e-10
ENSG00000146411	SLC2A12	64.3406	-1.10719	0.162742	-6.80335	1.02215e-11	1.39532e-10
ENSG00000258548	LINC00645	49.7511	-1.93766	0.285265	-6.79247	1.10232e-11	1.50112e-10
ENSG00000258673	LINC01397	2.21401	1.36965	0.20193	6.78279	1.17877e-11	1.59316e-10
ENSG00000125355	TMEM255A	584.053	-1.31885	0.19447	-6.78176	1.18723e-11	1.60267e-10
ENSG00000117122	MFAP2	141.913	1.19515	0.176272	6.78017	1.20031e-11	1.61839e-10
ENSG00000110245	APOC3	57.486	-2.42407	0.358263	-6.76618	1.32226e-11	1.76903e-10
ENSG00000215644	GCGR	52.1982	-2.44829	0.361907	-6.76498	1.33325e-11	1.78162e-10
ENSG00000267522	LINC01864	1.72898	1.12476	0.166523	6.75438	1.43445e-11	1.90633e-10
ENSG00000197768	STPG3	36.3742	1.19313	0.176659	6.75388	1.43938e-11	1.91039e-10
ENSG00000183171	LOC643015	22.8827	1.05796	0.15671	6.75106	1.46767e-11	1.94311e-10
ENSG00000104826	LHB	4.21141	1.11529	0.165228	6.75004	1.47809e-11	1.95599e-10
ENSG00000264317	RN7SL154P	0.812936	1.26127	0.187172	6.73854	1.59987e-11	2.10292e-10
ENSG00000221241	SNORD88A	1.02728	1.44068	0.21384	6.73715	1.61518e-11	2.1218e-10
ENSG00000183396	TMEM89	1.1354	1.33459	0.198116	6.73639	1.62373e-11	2.13241e-10
ENSG00000267206	LCN6	0.992479	1.37471	0.204166	6.73329	1.65865e-11	2.17194e-10
ENSG00000237009	GLIS3-AS1	2.85992	1.2831	0.190697	6.72846	1.71469e-11	2.23685e-10
ENSG00000171102	OBP2B	3.04647	1.05201	0.156359	6.72818	1.71793e-11	2.23913e-10
ENSG00000171864	PRND	383.153	1.42575	0.212052	6.72359	1.77306e-11	2.30743e-10
ENSG00000285336	LOC101928882	5.6907	1.56751	0.233137	6.72356	1.77341e-11	2.30743e-10
ENSG00000150201	FXYD4	34.3411	-2.24274	0.335742	-6.67994	2.39041e-11	3.02792e-10
ENSG00000240925	RPS20P31	1.35383	1.31701	0.197215	6.67801	2.42207e-11	3.06458e-10
ENSG00000217442	SYCE3	27.1771	-1.00234	0.150162	-6.67507	2.47115e-11	3.12316e-10
ENSG00000206881	RNU6-190P	1.87081	1.05788	0.15855	6.67223	2.51944e-11	3.1815e-10
ENSG00000113520	IL4	3.02314	1.03831	0.155698	6.66874	2.58013e-11	3.25267e-10
ENSG00000102678	FGF9	59.5238	-1.93059	0.289622	-6.6659	2.63056e-11	3.3116e-10
ENSG00000252782	RNU6-341P	1.94415	1.02541	0.153986	6.65911	2.75496e-11	3.45372e-10
ENSG00000270240	LOC105371745	4.94192	1.04998	0.157695	6.65832	2.76983e-11	3.47042e-10
ENSG00000070808	CAMK2A	16.2896	1.07356	0.161289	6.65611	2.81178e-11	3.51906e-10
ENSG00000241186	TDGF1	23.3955	-1.7762	0.267126	-6.6493	2.94499e-11	3.66844e-10
ENSG00000164089	ETNPPL	26.6615	-1.70415	0.256302	-6.64901	2.95063e-11	3.67268e-10
ENSG00000229111	MED4-AS1	1.42019	1.15332	0.173628	6.64249	3.08423e-11	3.82599e-10
ENSG00000242252	BGLAP	15.0298	1.00543	0.151395	6.6411	3.11349e-11	3.8591e-10
ENSG00000074803	SLC12A1	467.51	-1.79533	0.270353	-6.6407	3.12202e-11	3.86817e-10
ENSG00000199053	MIR324	4.82369	1.11799	0.168405	6.63866	3.16538e-11	3.91472e-10
ENSG00000264429	MIR3183	0.773778	1.90652	0.287185	6.63865	3.16563e-11	3.91472e-10
ENSG00000267323	SLC25A1P5	1.44177	1.1016	0.166079	6.63301	3.28906e-11	4.0566e-10
ENSG00000180251	SLC9A4	17.9463	-2.12242	0.320001	-6.63256	3.29908e-11	4.06672e-10
ENSG00000235033	DAAM2-AS1	98.2319	1.13996	0.172286	6.61665	3.67429e-11	4.48866e-10
ENSG00000224865	LOC101928782	3.70169	1.87139	0.28295	6.61385	3.74456e-11	4.56459e-10
ENSG00000174576	NPAS4	7.08918	1.27514	0.192881	6.61101	3.81711e-11	4.64674e-10
ENSG00000257596	SCAT2	24.7403	1.00574	0.15215	6.61018	3.83855e-11	4.67157e-10
ENSG00000228212	OFD1P17	3.50636	1.0003	0.151428	6.60575	3.95503e-11	4.79905e-10
ENSG00000242696	RN7SL40P	2.77715	1.03357	0.156684	6.59655	4.20842e-11	5.08184e-10
ENSG00000197444	OGDHL	5599.44	-1.14561	0.173937	-6.58637	4.50713e-11	5.41783e-10
ENSG00000176165	FOXG1	4.40243	1.49234	0.226846	6.57865	4.74743e-11	5.67786e-10
ENSG00000237289	CKMT1B	28.6311	-1.97011	0.299734	-6.57287	4.93537e-11	5.88699e-10
ENSG00000275549	STPG3-AS1	44.9725	1.15653	0.176079	6.56826	5.09063e-11	6.05612e-10
ENSG00000222455	RNA5SP296	2.0732	1.16153	0.177163	6.55631	5.51574e-11	6.51193e-10
ENSG00000176490	DIRAS1	60.1181	-1.33908	0.204316	-6.55397	5.6027e-11	6.60593e-10
ENSG00000259062	ACTN1-DT	4.50344	1.02867	0.157047	6.55007	5.75088e-11	6.75763e-10
ENSG00000261156	LINC01989	1.73252	1.33357	0.203793	6.54377	5.99853e-11	7.03392e-10
ENSG00000233496	SYNJ2-IT1	1.01423	1.76253	0.269531	6.53927	6.18214e-11	7.23227e-10
ENSG00000223042	RN7SKP161	1.28924	1.19315	0.182818	6.52646	6.73431e-11	7.82533e-10
ENSG00000185681	MORN5	20.458	-1.1074	0.169795	-6.52199	6.93828e-11	8.03536e-10
ENSG00000206712	RNU6-26P	4.02352	1.02564	0.157491	6.5124	7.39613e-11	8.51739e-10
ENSG00000150676	CCDC83	1.72493	1.39104	0.213686	6.50976	7.52706e-11	8.65708e-10
ENSG00000266104	MIR4326	1.71763	1.18043	0.181354	6.50899	7.56581e-11	8.6972e-10
ENSG00000236499	LINC00896	12.5438	1.31826	0.203003	6.49378	8.3707e-11	9.5711e-10
ENSG00000107295	SH3GL2	132.691	-1.77338	0.273459	-6.48499	8.87381e-11	1.01027e-09
ENSG00000282780	TRBJ1-6	11.1808	1.03462	0.159694	6.47876	9.24823e-11	1.05051e-09
ENSG00000258872	FDPSP3	0.776503	1.63534	0.25246	6.47763	9.31722e-11	1.0574e-09
ENSG00000287927	LOC107986954	4.9177	1.14003	0.176152	6.47188	9.67892e-11	1.09528e-09
ENSG00000188011	RTP5	12.3522	1.10384	0.170568	6.47157	9.69898e-11	1.09727e-09
ENSG00000258947	TUBB3	16.4192	1.17633	0.181907	6.46666	1.0019e-10	1.13007e-09
ENSG00000273742	MIR6075	1.13992	1.36252	0.21096	6.45868	1.0562e-10	1.18656e-09
ENSG00000260264	LINC02194	0.930764	2.12417	0.329267	6.45121	1.10964e-10	1.24132e-09
ENSG00000224530	PPIAP10	0.593844	1.68229	0.260891	6.44825	1.13151e-10	1.26359e-09
ENSG00000170419	VSTM2A	6.56363	-2.56933	0.398699	-6.44429	1.16142e-10	1.29538e-09
ENSG00000117601	SERPINC1	29.1592	-1.39279	0.216186	-6.44254	1.17489e-10	1.31008e-09
ENSG00000266189	MIR3186	2.44149	1.0173	0.1581	6.43452	1.23864e-10	1.37436e-09
ENSG00000199672	RNU4-21P	1.28442	1.21155	0.188424	6.42988	1.27707e-10	1.41441e-09
ENSG00000275488	LOC100419830	2.3157	1.31521	0.204573	6.42906	1.28393e-10	1.42111e-09
ENSG00000239742	RN7SL672P	1.27099	1.47229	0.229062	6.4275	1.29723e-10	1.43336e-09
ENSG00000201264	SNORD73B	1.72551	1.09736	0.170882	6.42176	1.34704e-10	1.4833e-09
ENSG00000168447	SCNN1B	200.648	1.38364	0.215507	6.42038	1.35934e-10	1.49611e-09
ENSG00000241956	LOC102546299	5.10281	1.53315	0.239269	6.40766	1.4777e-10	1.61492e-09
ENSG00000143355	LHX9	19.6937	-2.27893	0.35582	-6.40475	1.50618e-10	1.64404e-09
ENSG00000111704	NANOG	3.20168	1.2528	0.195682	6.40225	1.53107e-10	1.66797e-09
ENSG00000165887	ANKRD2	76.5517	-1.39123	0.217575	-6.39427	1.61321e-10	1.74731e-09
ENSG00000271880	AGAP11	13.1723	1.00247	0.157133	6.37976	1.7737e-10	1.89784e-09
ENSG00000239367	RN7SL477P	2.44804	1.15205	0.180639	6.37764	1.79833e-10	1.92282e-09
ENSG00000164362	TERT	24.8349	1.80659	0.283393	6.37485	1.83148e-10	1.9564e-09
ENSG00000179447	SLC24A3-AS1	1.5608	1.39616	0.219164	6.37037	1.88572e-10	2.00815e-09
ENSG00000261587	TMEM249	2.42844	1.38513	0.217613	6.36512	1.95137e-10	2.07315e-09
ENSG00000101144	BMP7	53.1802	-1.67968	0.264326	-6.35457	2.09007e-10	2.2054e-09
ENSG00000128422	KRT17	339.72	-1.35601	0.213421	-6.35371	2.10185e-10	2.21628e-09
ENSG00000151704	KCNJ1	158.018	-1.37906	0.217256	-6.34762	2.18673e-10	2.29823e-09
ENSG00000279249	LOC102724859	6.66125	1.06622	0.168009	6.34622	2.20663e-10	2.31806e-09
ENSG00000224794	LOC124905119	3.63658	1.30567	0.206012	6.33782	2.33035e-10	2.43326e-09
ENSG00000262075	DKFZP434A062	3.71306	1.25396	0.197906	6.33615	2.35575e-10	2.45865e-09
ENSG00000188730	VWC2	28.4377	-1.8636	0.294248	-6.33344	2.39756e-10	2.49765e-09
ENSG00000288561	LOC390614	0.522392	1.39059	0.219628	6.33156	2.42697e-10	2.52653e-09
ENSG00000168779	SHOX2	25.3607	1.05007	0.165903	6.3294	2.46112e-10	2.55912e-09
ENSG00000257017	HP	1989.79	-2.06797	0.326854	-6.32689	2.50145e-10	2.59685e-09
ENSG00000135569	TAAR5	0.705721	2.13585	0.337876	6.32139	2.59216e-10	2.67989e-09
ENSG00000214402	LCNL1	7.8455	1.29457	0.204967	6.31597	2.68471e-10	2.76922e-09
ENSG00000211749	TRBV23-1	5.55368	1.46883	0.232646	6.31361	2.72609e-10	2.80803e-09
ENSG00000019186	CYP24A1	619.035	-1.66323	0.263504	-6.31197	2.75502e-10	2.83329e-09
ENSG00000274940	MIR8083	1.89025	1.50684	0.238934	6.3065	2.85411e-10	2.93118e-09
ENSG00000164122	ASB5	12.6377	-1.72717	0.274434	-6.29358	3.10236e-10	3.15945e-09
ENSG00000233956	BTF3P6	1.49645	1.18754	0.188805	6.28975	3.17983e-10	3.23176e-09
ENSG00000148123	PLPPR1	40.3109	-1.5809	0.251447	-6.2872	3.23253e-10	3.27718e-09
ENSG00000271387	C1orf21-DT	7.13438	1.03676	0.165126	6.2786	3.41644e-10	3.44756e-09
ENSG00000283599	LOC101059915	2.1847	1.34536	0.214282	6.27848	3.41907e-10	3.4492e-09
ENSG00000141748	ARL5C	1.89429	1.1343	0.180737	6.276	3.47392e-10	3.50061e-09
ENSG00000039987	BEST2	2.01312	1.32606	0.211362	6.27388	3.52151e-10	3.5438e-09
ENSG00000224598	RPS5P2	6.36639	1.00706	0.160556	6.27234	3.55658e-10	3.57509e-09
ENSG00000213468	FIRRE	75.0617	1.06821	0.170311	6.27213	3.56138e-10	3.57752e-09
ENSG00000227560	RPS15AP30	3.32977	1.3412	0.214172	6.26224	3.7948e-10	3.79506e-09
ENSG00000276462	LINC03025	1.64094	1.18435	0.189186	6.26026	3.8434e-10	3.83939e-09
ENSG00000125848	FLRT3	2144.75	-1.03163	0.164851	-6.258	3.89944e-10	3.89278e-09
ENSG00000227688	HNRNPA3P2	1.99418	1.10119	0.175984	6.25733	3.91636e-10	3.9088e-09
ENSG00000230787	PSAT1P3	2.10777	1.35125	0.215976	6.25647	3.93788e-10	3.9268e-09
ENSG00000213640	EEF1DP4	12.9994	1.00418	0.160531	6.25533	3.96676e-10	3.9521e-09
ENSG00000257084	MIR200CHG	6.70609	-2.86012	0.457398	-6.25301	4.02615e-10	4.00594e-09
ENSG00000216817	R3HDM2P2	0.927912	1.79743	0.287453	6.25296	4.02738e-10	4.00627e-09
ENSG00000167165	UGT1A6	1031.84	-1.14954	0.183879	-6.25163	4.06204e-10	4.03897e-09
ENSG00000267908	ZSCAN5DP	4.26021	1.08479	0.173987	6.23486	4.52194e-10	4.45626e-09
ENSG00000254654	LINC02685	26.2242	1.10862	0.177867	6.23287	4.57969e-10	4.50785e-09
ENSG00000231047	GCNT1P3	1.25134	1.43193	0.229831	6.23036	4.65352e-10	4.57552e-09
ENSG00000261052	SULT1A3	2.34632	1.07716	0.173007	6.22611	4.78151e-10	4.68703e-09
ENSG00000189409	MMP23B	5.30791	1.05669	0.169853	6.2212	4.93352e-10	4.82762e-09
ENSG00000269420	PLA2G4C-AS1	2.419	1.05029	0.16883	6.22102	4.93949e-10	4.8324e-09
ENSG00000143469	SYT14	21.3823	-2.07049	0.332882	-6.21988	4.97543e-10	4.86334e-09
ENSG00000261527	LOC100420066	1.35365	1.14076	0.183681	6.21055	5.28e-10	5.13095e-09
ENSG00000102854	MSLN	1062.19	-1.77496	0.286566	-6.19389	5.8697e-10	5.64186e-09
ENSG00000115474	KCNJ13	37.5906	-1.58274	0.25561	-6.19203	5.93937e-10	5.70761e-09
ENSG00000274494	MIR6832	1.05266	1.17041	0.189307	6.18262	6.30467e-10	6.02008e-09
ENSG00000178734	LMO7DN	1.58178	1.29768	0.210035	6.17839	6.47579e-10	6.16777e-09
ENSG00000179111	HES7	8.54224	1.06797	0.172876	6.17766	6.50584e-10	6.19245e-09
ENSG00000072041	SLC6A15	24.0606	-2.28475	0.369844	-6.1776	6.50824e-10	6.19343e-09
ENSG00000227640	SOX21-AS1	5.96122	1.12775	0.182784	6.16983	6.83617e-10	6.48219e-09
ENSG00000214381	LINC00488	22.6242	-1.71052	0.277265	-6.16924	6.86184e-10	6.50379e-09
ENSG00000223572	CKMT1A	26.7352	-1.83886	0.298105	-6.16849	6.89447e-10	6.53059e-09
ENSG00000189196	LINC00994	1.31629	1.19981	0.194788	6.15955	7.29501e-10	6.87381e-09
ENSG00000204421	LY6G6C	2.97977	1.164	0.189056	6.15691	7.41799e-10	6.978e-09
ENSG00000204278	TMEM235	0.769775	1.80234	0.292817	6.15518	7.49927e-10	7.04415e-09
ENSG00000261231	LINC02133	1.78557	1.03534	0.168213	6.15492	7.51147e-10	7.05119e-09
ENSG00000135373	EHF	224.039	-1.39623	0.22707	-6.14889	7.80278e-10	7.30028e-09
ENSG00000278783	MIR6071	2.48778	1.26346	0.205755	6.1406	8.22108e-10	7.64711e-09
ENSG00000184292	TACSTD2	1609.54	-1.20297	0.196042	-6.13629	8.44733e-10	7.84459e-09
ENSG00000204277	LINC01993	5.14138	1.13608	0.18516	6.13571	8.47814e-10	7.87159e-09
ENSG00000186825	CDRT15P3	1.61005	1.21215	0.197794	6.12833	8.88074e-10	8.22163e-09
ENSG00000126583	PRKCG	5.92379	1.34545	0.220216	6.1097	9.98215e-10	9.13045e-09
ENSG00000096395	MLN	0.658041	1.44159	0.236043	6.10732	1.0132e-09	9.25791e-09
ENSG00000175325	PROP1	1.92878	1.84428	0.302063	6.1056	1.02418e-09	9.34891e-09
ENSG00000260779	LOC101927410	2.99615	1.21761	0.199473	6.10412	1.03367e-09	9.42983e-09
ENSG00000204283	LINC01973	3.78694	1.11769	0.183153	6.10251	1.04417e-09	9.51597e-09
ENSG00000105641	SLC5A5	9.98845	1.0014	0.164432	6.09007	1.12865e-09	1.02093e-08
ENSG00000084453	SLCO1A2	28.3184	-1.66671	0.273843	-6.08637	1.15501e-09	1.04227e-08
ENSG00000162391	FAM151A	383.501	-1.19069	0.195747	-6.08279	1.18107e-09	1.06408e-08
ENSG00000283069	DUX4L32	1.74328	1.51282	0.249282	6.06872	1.28934e-09	1.15537e-08
ENSG00000233399	LINC01648	2.98465	1.06331	0.175378	6.06295	1.3365e-09	1.19254e-08
ENSG00000217733	CCT7P1	1.3486	1.00888	0.166527	6.05834	1.37537e-09	1.22369e-08
ENSG00000203870	SMIM9	3.43528	1.11569	0.184307	6.05342	1.41806e-09	1.2572e-08
ENSG00000248329	APELA	10.2319	-1.88146	0.310931	-6.05104	1.4391e-09	1.27284e-08
ENSG00000251939	RNU6-1278P	1.31112	1.12253	0.185518	6.0508	1.44125e-09	1.27449e-08
ENSG00000264610	MIR4685	1.25643	1.08632	0.179564	6.04976	1.45062e-09	1.28227e-08
ENSG00000242325	RPS12P31	2.35992	1.04461	0.172807	6.04492	1.49488e-09	1.31855e-08
ENSG00000207736	MIR657	0.630358	1.36844	0.226575	6.03968	1.5442e-09	1.35833e-08
ENSG00000118271	TTR	65.3549	-2.13729	0.354001	-6.03751	1.56511e-09	1.37537e-08
ENSG00000268623	LOC646666	1.54817	1.3593	0.225348	6.03201	1.61934e-09	1.41859e-08
ENSG00000211448	DIO2	348.825	1.05208	0.174627	6.02469	1.69431e-09	1.48024e-08
ENSG00000235318	MTND4LP13	1.06938	1.23062	0.204366	6.02166	1.72636e-09	1.50561e-08
ENSG00000159450	TCHH	70.8478	1.00668	0.167416	6.01306	1.82049e-09	1.57943e-08
ENSG00000198569	SLC34A3	102.491	1.11449	0.185506	6.00783	1.88028e-09	1.62754e-08
ENSG00000253024	RNU6-1238P	0.876063	1.10111	0.18332	6.0065	1.89575e-09	1.63999e-08
ENSG00000221025	MIR1250	0.532763	1.47387	0.245511	6.00329	1.93362e-09	1.66985e-08
ENSG00000271824	SMIM32	632.749	-1.30531	0.217544	-6.0002	1.97072e-09	1.69928e-08
ENSG00000181626	ANKRD62	1.66842	1.24223	0.207111	5.99791	1.99879e-09	1.72216e-08
ENSG00000135346	CGA	5.51561	-2.15501	0.359875	-5.9882	2.12171e-09	1.81833e-08
ENSG00000270490	LETM1P1	1.99584	1.32896	0.222021	5.98572	2.15431e-09	1.8431e-08
ENSG00000094661	OR1I1	2.12761	1.19622	0.199918	5.98355	2.18326e-09	1.86468e-08
ENSG00000253647	KCNIP1-OT1	1.58671	1.04175	0.174118	5.98303	2.19028e-09	1.86996e-08
ENSG00000271236	SUMO2P15	1.15356	1.13634	0.189974	5.98155	2.21023e-09	1.88485e-08
ENSG00000148482	SLC39A12	1.68307	1.07922	0.180439	5.98112	2.21614e-09	1.88918e-08
ENSG00000238210	ETDA	1.08749	1.03953	0.173939	5.97638	2.28146e-09	1.93788e-08
ENSG00000273555	MIR6812	0.81103	1.16977	0.195784	5.9748	2.30377e-09	1.95535e-08
ENSG00000251389	YTHDF1P1	1.0773	1.47744	0.247378	5.97243	2.33747e-09	1.98097e-08
ENSG00000241525	LOC105371430	1.16081	1.06256	0.178006	5.96926	2.38328e-09	2.01638e-08
ENSG00000207635	MIR499A	0.675157	1.32998	0.223312	5.95571	2.58946e-09	2.17469e-08
ENSG00000266245	MIR4644	0.848797	1.12407	0.189003	5.94739	2.72447e-09	2.2789e-08
ENSG00000221539	SNORD99	21.8009	1.02686	0.172704	5.94576	2.7518e-09	2.30091e-08
ENSG00000122180	MYOG	2.44491	1.2128	0.20423	5.93838	2.87848e-09	2.39791e-08
ENSG00000266979	LINC01180	1.58623	1.50996	0.254502	5.93301	2.9744e-09	2.46731e-08
ENSG00000206014	OR7E161P	2.0701	1.11453	0.188058	5.92652	3.09416e-09	2.55582e-08
ENSG00000066032	CTNNA2	10.2583	-1.67354	0.282409	-5.92594	3.10515e-09	2.56348e-08
ENSG00000232163	RPLP1P13	1.83943	1.01489	0.171262	5.92596	3.10475e-09	2.56348e-08
ENSG00000136931	NR5A1	2.58691	1.56634	0.264516	5.92152	3.18989e-09	2.62958e-08
ENSG00000207991	MIR601	0.597678	1.20007	0.202699	5.92047	3.21023e-09	2.64441e-08
ENSG00000049283	EPN3	47.2087	-1.29861	0.219695	-5.91094	3.40153e-09	2.78365e-08
ENSG00000147606	SLC26A7	144.255	-1.2434	0.210479	-5.90747	3.47399e-09	2.83676e-08
ENSG00000237654	LOC101929653	2.14505	1.83318	0.310664	5.90084	3.61646e-09	2.94135e-08
ENSG00000280987	MATR3	1.24837	1.43735	0.243679	5.89853	3.66757e-09	2.97915e-08
ENSG00000185186	LINC00313	6.32534	1.2494	0.21186	5.89731	3.69486e-09	2.99807e-08
ENSG00000287797	LOC124904219	3.61728	1.02064	0.173298	5.88953	3.87288e-09	3.1301e-08
ENSG00000184385	UMODL1-AS1	2.28337	1.55237	0.263583	5.88948	3.87406e-09	3.13049e-08
ENSG00000253595	LINC01300	2.53537	1.20319	0.204332	5.88837	3.90022e-09	3.15049e-08
ENSG00000232778	RPL23AP50	1.00971	1.26565	0.215442	5.87468	4.23654e-09	3.39959e-08
ENSG00000263201	DPEP2NB	1.05153	1.59456	0.271551	5.87205	4.30446e-09	3.44609e-08
ENSG00000180861	LINC01559	492.743	-1.75861	0.299541	-5.87102	4.33131e-09	3.46636e-08
ENSG00000233208	LINC00642	4.60689	1.12767	0.192105	5.87005	4.35674e-09	3.48485e-08
ENSG00000089199	CHGB	92.2595	-1.17275	0.199803	-5.86952	4.37047e-09	3.49258e-08
ENSG00000173212	MAB21L3	129.719	-1.27437	0.21726	-5.86562	4.47463e-09	3.56457e-08
ENSG00000281756	C2-AS1	6.59956	1.14381	0.195096	5.86282	4.5506e-09	3.61677e-08
ENSG00000274512	TBC1D3L	99.5171	1.01169	0.172618	5.86087	4.60457e-09	3.6545e-08
ENSG00000249906	NGFR-AS1	2.69412	1.082	0.184651	5.85973	4.6363e-09	3.67579e-08
ENSG00000230040	LINC00364	0.944459	2.07516	0.354402	5.85539	4.75882e-09	3.7643e-08
ENSG00000275620	FLJ16779	152.581	1.63367	0.279051	5.85439	4.78765e-09	3.78378e-08
ENSG00000166426	CRABP1	14.4705	-2.52551	0.431486	-5.85305	4.8263e-09	3.81031e-08
ENSG00000204195	AWAT1	1.25513	1.15036	0.196656	5.84962	4.92684e-09	3.88628e-08
ENSG00000136110	CNMD	7.94117	-1.54885	0.264829	-5.84847	4.96113e-09	3.91264e-08
ENSG00000166917	MIR202HG	1.69805	1.32543	0.226702	5.84657	5.01827e-09	3.95216e-08
ENSG00000215606	KRT18P35	2.16031	1.46216	0.250093	5.84647	5.02106e-09	3.95367e-08
ENSG00000142615	CELA2A	2.39439	1.07647	0.184171	5.84493	5.06778e-09	3.98696e-08
ENSG00000264113	RN7SL784P	0.815087	1.16843	0.199939	5.84395	5.09782e-09	4.00779e-08
ENSG00000231426	FILNC1	87.5174	-1.3463	0.230383	-5.84374	5.10432e-09	4.0122e-08
ENSG00000182521	TBPL2	1.49269	1.34399	0.23002	5.8429	5.13009e-09	4.02965e-08
ENSG00000163793	DNAJC5G	1.67439	1.25516	0.214827	5.84265	5.13774e-09	4.03495e-08
ENSG00000198732	SMOC1	236.264	-1.39734	0.239427	-5.8362	5.34044e-09	4.18028e-08
ENSG00000241233	KRTAP5-8	15.5958	-1.4995	0.256967	-5.83539	5.36637e-09	4.19838e-08
ENSG00000233024	NPIPA9	1.91585	1.12435	0.192735	5.83365	5.42286e-09	4.23889e-08
ENSG00000273745	MIR6870	0.843584	1.21928	0.209186	5.82867	5.58705e-09	4.35211e-08
ENSG00000258616	LINC02303	6.38444	-2.43743	0.418513	-5.82401	5.74529e-09	4.4661e-08
ENSG00000284981	UPK3BL2	1.1411	1.17781	0.202267	5.82306	5.77796e-09	4.48839e-08
ENSG00000204657	OR2H2	1.87955	1.23607	0.21242	5.81897	5.92127e-09	4.59258e-08
ENSG00000232803	SLCO4A1-AS1	28.5976	1.17221	0.20154	5.81629	6.01681e-09	4.66347e-08
ENSG00000139144	PIK3C2G	12.7733	-1.65779	0.285065	-5.81548	6.04618e-09	4.68381e-08
ENSG00000128918	ALDH1A2	815.783	-1.13621	0.195385	-5.81522	6.05525e-09	4.68922e-08
ENSG00000183036	PCP4	71.989	-1.78571	0.307094	-5.81485	6.06874e-09	4.6982e-08
ENSG00000180723	OR51A9P	1.25751	1.14378	0.196875	5.8097	6.25832e-09	4.83483e-08
ENSG00000200257	RNU6-97P	1.36703	1.19102	0.205027	5.8091	6.28086e-09	4.84974e-08
ENSG00000226925	IL1R1-AS1	0.597995	1.21201	0.208827	5.80389	6.47922e-09	4.99092e-08
ENSG00000279891	FLJ42393	11.2849	1.35567	0.233898	5.79596	6.79317e-09	5.21134e-08
ENSG00000234352	LOC349160	2.21232	1.6823	0.290432	5.79241	6.93829e-09	5.31361e-08
ENSG00000187144	SPATA21	9.64933	1.11189	0.191991	5.79138	6.98104e-09	5.34271e-08
ENSG00000101746	NOL4	58.8105	-1.53006	0.264661	-5.78121	7.41673e-09	5.65116e-08
ENSG00000101850	GPR143	515.203	-1.21257	0.209748	-5.78106	7.42323e-09	5.65515e-08
ENSG00000175315	CST6	19.1249	-1.05861	0.183207	-5.77823	7.54898e-09	5.7422e-08
ENSG00000188257	PLA2G2A	68.8849	1.77808	0.30781	5.77655	7.62495e-09	5.79803e-08
ENSG00000109272	PF4V1	112.562	-1.12053	0.19399	-5.77622	7.63987e-09	5.80545e-08
ENSG00000262543	SMIM28	1.0014	1.74178	0.301725	5.77273	7.79957e-09	5.91881e-08
ENSG00000250493	LOC101929227	2.81944	1.41369	0.245024	5.76959	7.94636e-09	6.02005e-08
ENSG00000252549	RNU6-759P	1.6552	1.15382	0.199989	5.76943	7.95417e-09	6.02432e-08
ENSG00000260599	LOC101929124	4.40967	1.58626	0.274989	5.76845	8.00048e-09	6.05595e-08
ENSG00000181123	LOC107985579	2.85929	1.33368	0.23127	5.76677	8.08069e-09	6.11461e-08
ENSG00000225972	MTND1P23	392.868	-1.51273	0.262672	-5.75901	8.46108e-09	6.37564e-08
ENSG00000284491	THSD8	2.4568	1.0418	0.181012	5.7554	8.64352e-09	6.49679e-08
ENSG00000109705	NKX3-2	5.37017	1.05715	0.183766	5.75268	8.78389e-09	6.59129e-08
ENSG00000254588	ETS1-AS1	1.33641	1.21921	0.211953	5.75229	8.8042e-09	6.60322e-08
ENSG00000199697	RNU6-446P	0.516786	1.6353	0.284531	5.74734	9.06599e-09	6.77923e-08
ENSG00000171495	MROH2B	3.68232	1.12046	0.194991	5.74621	9.12676e-09	6.81901e-08
ENSG00000259666	LINGO1-AS1	1.89317	1.02356	0.178232	5.74281	9.31176e-09	6.95146e-08
ENSG00000236648	LINC02810	0.938793	2.26981	0.395446	5.73987	9.47521e-09	7.06409e-08
ENSG00000149451	ADAM33	59.3131	1.19557	0.208322	5.73903	9.52202e-09	7.09312e-08
ENSG00000229444	ST3GAL3-AS1	0.872256	1.37439	0.239585	5.73655	9.66237e-09	7.18577e-08
ENSG00000222287	RNU6-1043P	0.675049	1.26268	0.220132	5.73603	9.69231e-09	7.20446e-08
ENSG00000255156	RNY1P9	1.71565	1.0305	0.179762	5.73256	9.89256e-09	7.33272e-08
ENSG00000198570	RD3	3.77058	1.07632	0.187798	5.73126	9.96898e-09	7.38328e-08
ENSG00000155511	GRIA1	47.0019	1.2424	0.216884	5.72841	1.01377e-08	7.49096e-08
ENSG00000187715	KBTBD12	15.4835	-1.40468	0.245266	-5.72717	1.02122e-08	7.5423e-08
ENSG00000234143	UGT1A13P	0.684968	1.84008	0.321602	5.72158	1.05536e-08	7.77784e-08
ENSG00000238704	RNU7-97P	0.65779	1.43793	0.251352	5.72077	1.06043e-08	7.81141e-08
ENSG00000144834	TAGLN3	14.1793	-1.28353	0.224554	-5.71593	1.09106e-08	8.00947e-08
ENSG00000240567	LINC02067	5.72049	1.06901	0.187062	5.71475	1.09864e-08	8.05858e-08
ENSG00000268460	LOC93429	27.6568	1.25332	0.219491	5.71013	1.12889e-08	8.25622e-08
ENSG00000158296	SLC13A3	659.037	-1.33004	0.232949	-5.70956	1.13268e-08	8.28124e-08
ENSG00000250803	LOC100505841	9.82617	-1.66635	0.291879	-5.70903	1.13619e-08	8.30416e-08
ENSG00000105289	TJP3	154.857	-1.07078	0.187799	-5.70173	1.18595e-08	8.62861e-08
ENSG00000235112	HSPE1P27	1.21441	1.2536	0.219899	5.70079	1.19254e-08	8.66957e-08
ENSG00000231035	RPL7L1P9	9.5107	1.01613	0.178288	5.69939	1.20234e-08	8.73657e-08
ENSG00000222714	RN7SKP38	1.28728	1.49322	0.262011	5.69906	1.20472e-08	8.75247e-08
ENSG00000166862	CACNG2	2.95645	1.63738	0.287346	5.6983	1.21009e-08	8.78387e-08
ENSG00000226087	LOC124907763	5.07833	-1.79198	0.314523	-5.69745	1.21614e-08	8.82079e-08
ENSG00000224893	LINC02840	2.27521	1.10136	0.193379	5.69533	1.23135e-08	8.91857e-08
ENSG00000174502	SLC26A9	548.24	-1.07065	0.188259	-5.68709	1.29226e-08	9.33258e-08
ENSG00000163534	FCRL1	20.7321	1.01743	0.179342	5.6731	1.40234e-08	1.00614e-07
ENSG00000185888	PRSS38	1.04379	1.87472	0.330645	5.66988	1.42895e-08	1.02357e-07
ENSG00000278313	LOC100420930	1.32404	1.23857	0.218448	5.66987	1.42904e-08	1.02357e-07
ENSG00000236078	LINC01447	1.86918	1.11534	0.196855	5.66579	1.46353e-08	1.04621e-07
ENSG00000185960	SHOX	3.70639	1.2186	0.215214	5.66227	1.49381e-08	1.06652e-07
ENSG00000250033	SLC7A11-AS1	2.43456	1.02613	0.181305	5.65972	1.51622e-08	1.08113e-07
ENSG00000236188	PRKX-AS1	1.23701	1.21145	0.214226	5.65502	1.55825e-08	1.10875e-07
ENSG00000244229	RPL26P35	2.57846	1.0716	0.189539	5.65371	1.57018e-08	1.1166e-07
ENSG00000234806	RPL26P29	1.70016	1.1786	0.208866	5.64285	1.6726e-08	1.18363e-07
ENSG00000105392	CRX	6.32744	1.38066	0.244731	5.64155	1.68525e-08	1.19165e-07
ENSG00000286985	LOC105379242	1.2775	1.41405	0.250801	5.63813	1.71905e-08	1.21345e-07
ENSG00000164729	SLC35G3	4.09306	1.62435	0.28827	5.63482	1.75243e-08	1.2343e-07
ENSG00000230164	MAS1LP1	1.23629	1.15249	0.204543	5.63445	1.75615e-08	1.23653e-07
ENSG00000212418	RNY4P36	1.41963	1.17086	0.207925	5.63113	1.79028e-08	1.25761e-07
ENSG00000145721	LIX1	360.374	-1.43432	0.254921	-5.62653	1.83875e-08	1.28864e-07
ENSG00000214814	FER1L6	17.2161	-1.03583	0.184145	-5.62508	1.85422e-08	1.29908e-07
ENSG00000248144	ADH1C	42.5899	-1.2132	0.21577	-5.62268	1.88015e-08	1.31561e-07
ENSG00000172020	GAP43	29.5083	1.01453	0.180475	5.62145	1.89358e-08	1.32418e-07
ENSG00000159556	ISL2	4.17227	1.16128	0.206666	5.61915	1.91902e-08	1.34052e-07
ENSG00000106631	MYL7	0.72596	1.28747	0.229155	5.61835	1.92789e-08	1.34567e-07
ENSG00000281264	SALRNA3	0.930989	1.15892	0.206278	5.61825	1.92905e-08	1.34626e-07
ENSG00000169903	TM4SF4	60.3499	-1.21529	0.216443	-5.61483	1.9676e-08	1.37019e-07
ENSG00000254256	RPSAP71	2.22542	2.08763	0.371881	5.61371	1.98038e-08	1.37782e-07
ENSG00000134258	VTCN1	67.1371	-1.11269	0.198342	-5.60993	2.02403e-08	1.40355e-07
ENSG00000174562	KLK15	8.98924	-3.03771	0.542035	-5.60427	2.09134e-08	1.44674e-07
ENSG00000258331	LINC02461	1.67929	1.72998	0.308719	5.60373	2.09787e-08	1.45081e-07
ENSG00000237450	RPL23AP71	0.677339	1.56127	0.278761	5.60076	2.13413e-08	1.47375e-07
ENSG00000254519	LOC100507384	2.36036	1.29291	0.230852	5.60059	2.13622e-08	1.47461e-07
ENSG00000205644	RPS2P23	0.999837	1.43782	0.256918	5.59641	2.18839e-08	1.50738e-07
ENSG00000237551	RPL21P74	0.934119	1.40127	0.250432	5.59542	2.20083e-08	1.51456e-07
ENSG00000116218	NPHS2	17.6748	-2.21115	0.395527	-5.59039	2.26554e-08	1.55553e-07
ENSG00000265527	MIR5690	3.29336	1.24202	0.222219	5.58915	2.28183e-08	1.56647e-07
ENSG00000249487	LINC01586	1.65156	1.162	0.208046	5.58529	2.33305e-08	1.59895e-07
ENSG00000203805	PLPP4	51.7996	-1.01759	0.182193	-5.58524	2.33372e-08	1.59917e-07
ENSG00000229433	LINC02069	1.53699	1.11994	0.200523	5.5851	2.33566e-08	1.60025e-07
ENSG00000227972	THAP12P3	1.38248	1.04775	0.187663	5.58316	2.36193e-08	1.61579e-07
ENSG00000259884	NR4A1AS	48.4728	1.05067	0.188206	5.58255	2.37021e-08	1.62071e-07
ENSG00000160224	AIRE	10.0345	1.04028	0.186415	5.58047	2.3987e-08	1.6387e-07
ENSG00000267665	LOC400622	3.09756	1.17658	0.211126	5.57288	2.50557e-08	1.70549e-07
ENSG00000137634	NXPE4	8.96132	-1.3791	0.247669	-5.56831	2.57221e-08	1.74705e-07
ENSG00000204866	IGFL2	26.1171	1.33066	0.239174	5.56357	2.64315e-08	1.79209e-07
ENSG00000109193	SULT1E1	8.76343	1.19923	0.216505	5.53902	3.04166e-08	2.04209e-07
ENSG00000233471	KRT18P62	0.860252	1.16339	0.210066	5.53822	3.05564e-08	2.05014e-07
ENSG00000228000	RPL7AP65	1.15562	1.11707	0.201804	5.53543	3.10466e-08	2.08024e-07
ENSG00000169550	MUC15	13.6612	-1.8677	0.337647	-5.5315	3.17495e-08	2.12417e-07
ENSG00000183629	GOLGA8G	1.17035	1.24789	0.22569	5.52921	3.21671e-08	2.15019e-07
ENSG00000167080	B4GALNT2	218.501	-1.3411	0.24258	-5.52849	3.22996e-08	2.15745e-07
ENSG00000233932	CTXN2	1.7713	-2.43665	0.440876	-5.52684	3.26044e-08	2.17575e-07
ENSG00000239649	MYADML	3.7944	1.7758	0.321513	5.52327	3.32753e-08	2.21374e-07
ENSG00000239820	RN7SL213P	1.16906	1.02418	0.185443	5.5229	3.33441e-08	2.21767e-07
ENSG00000287566	LOC105376380	5.38978	1.33075	0.240989	5.52206	3.35041e-08	2.22699e-07
ENSG00000277052	MIR6763	0.56688	1.25908	0.228088	5.52015	3.38713e-08	2.24974e-07
ENSG00000250827	MFSD4BP1	1.06505	1.92895	0.349779	5.51476	3.49247e-08	2.31355e-07
ENSG00000287592	LOC124901813	1.96423	-1.84652	0.33496	-5.51266	3.53457e-08	2.33972e-07
ENSG00000167941	SOST	6.49292	-1.41818	0.257494	-5.50763	3.63699e-08	2.40116e-07
ENSG00000164334	FAM170A	1.7053	1.12069	0.203512	5.50676	3.65488e-08	2.41191e-07
ENSG00000283183	LOC105374338	1.35193	2.23378	0.405958	5.50248	3.74477e-08	2.46761e-07
ENSG00000185818	NAT8L	75.7812	-1.06647	0.193893	-5.50027	3.79204e-08	2.49584e-07
ENSG00000229798	KRT18P26	0.966603	1.30108	0.236942	5.49112	3.99382e-08	2.61945e-07
ENSG00000244067	GSTA2	6034.87	-1.06778	0.194511	-5.48955	4.0296e-08	2.6406e-07
ENSG00000274607	RNU6-866P	0.436115	1.32983	0.242284	5.48873	4.04833e-08	2.65133e-07
ENSG00000249439	HMGN1P14	1.38625	1.69221	0.308342	5.4881	4.06269e-08	2.65996e-07
ENSG00000174898	CATSPERD	4.09834	1.46465	0.266906	5.48752	4.07615e-08	2.66761e-07
ENSG00000282917	LOC101927179	1.1254	1.01822	0.185699	5.48319	4.17723e-08	2.72583e-07
ENSG00000233217	MROH3P	14.4402	1.1011	0.201219	5.47216	4.44583e-08	2.88128e-07
ENSG00000213739	PPIAP68	0.958571	1.48557	0.271556	5.4706	4.48524e-08	2.90465e-07
ENSG00000249917	LINC00536	1.18467	1.42043	0.259718	5.46915	4.52208e-08	2.92625e-07
ENSG00000250250	CTD-2350J17.1	0.967616	1.42711	0.260997	5.4679	4.55394e-08	2.94602e-07
ENSG00000236915	CLCA4-AS1	1.38456	1.05451	0.192928	5.46584	4.60717e-08	2.97617e-07
ENSG00000201818	RNY4P17	0.872914	1.06623	0.195129	5.46423	4.6491e-08	2.99895e-07
ENSG00000200301	RNA5SP483	0.834514	1.14766	0.210116	5.46202	4.70734e-08	3.03391e-07
ENSG00000157765	SLC34A2	4264.17	-1.39983	0.256457	-5.45837	4.80522e-08	3.09345e-07
ENSG00000228290	TBX18-AS1	2.87482	1.1297	0.20703	5.45671	4.85051e-08	3.11993e-07
ENSG00000202237	RNU6-53P	0.818214	1.13083	0.207412	5.45207	4.97876e-08	3.19739e-07
ENSG00000243562	RN7SL838P	2.83299	1.14937	0.210835	5.45152	4.99414e-08	3.20544e-07
ENSG00000187772	LIN28B	0.85357	2.18877	0.40154	5.45095	5.01024e-08	3.21394e-07
ENSG00000232416	BPESC1	1.30835	1.83131	0.336121	5.44837	5.08347e-08	3.2572e-07
ENSG00000267535	LINC00868	1.68968	1.28274	0.235853	5.43871	5.36688e-08	3.42455e-07
ENSG00000228334	LOC105375130	2.76049	1.15493	0.212415	5.43714	5.41438e-08	3.45007e-07
ENSG00000161652	IZUMO2	1.45346	1.4854	0.273388	5.43329	5.5325e-08	3.52085e-07
ENSG00000163705	FANCD2OS	1.14492	1.09061	0.200731	5.43317	5.53615e-08	3.52267e-07
ENSG00000099937	SERPIND1	25.7759	-1.17471	0.216396	-5.42854	5.68161e-08	3.60656e-07
ENSG00000184650	ODF4	1.51775	1.17653	0.216826	5.42614	5.75865e-08	3.64761e-07
ENSG00000266278	LINC01910	1.91361	1.26213	0.23296	5.41781	6.03323e-08	3.80346e-07
ENSG00000271098	IMMP1LP3	0.745708	1.54875	0.28599	5.4154	6.11522e-08	3.85245e-07
ENSG00000173432	SAA1	2168.06	-1.72822	0.319323	-5.41212	6.2282e-08	3.91869e-07
ENSG00000227730	MTND6P5	0.985661	1.11149	0.205375	5.412	6.23236e-08	3.92021e-07
ENSG00000156096	UGT2B4	9.84883	-1.8018	0.332946	-5.41169	6.24343e-08	3.92552e-07
ENSG00000242888	RPS2P3	0.78666	1.19028	0.219969	5.41112	6.26332e-08	3.93625e-07
ENSG00000206675	RNU6-32P	0.762778	1.0873	0.200942	5.41101	6.26706e-08	3.93763e-07
ENSG00000203809	LIN28B-AS1	1.18666	1.3526	0.250031	5.40973	6.31198e-08	3.96309e-07
ENSG00000222747	RNA5SP25	1.33833	1.22486	0.226653	5.40411	6.51301e-08	4.07679e-07
ENSG00000264781	MIR4537	1.56505	1.64749	0.304968	5.40216	6.58444e-08	4.11635e-07
ENSG00000177234	LINC01561	5.08542	-1.47045	0.272272	-5.40067	6.63922e-08	4.14829e-07
ENSG00000259764	PCSK6-AS1	2.95609	1.25404	0.232275	5.39892	6.70422e-08	4.18484e-07
ENSG00000257016	SLC25A39P2	0.911203	2.44815	0.453489	5.39847	6.72105e-08	4.19418e-07
ENSG00000215160	OR7E122P	2.99654	1.19446	0.221286	5.39784	6.74495e-08	4.20792e-07
ENSG00000253550	LOC101928016	0.980128	1.03462	0.191826	5.39351	6.90938e-08	4.30156e-07
ENSG00000236396	SLC35G4	1.01804	2.22008	0.411656	5.39306	6.92687e-08	4.31125e-07
ENSG00000261456	TUBB8	4.59685	1.00858	0.187062	5.39169	6.97989e-08	4.33885e-07
ENSG00000236973	GAPDHP51	1.92432	1.26049	0.233957	5.3877	7.13644e-08	4.42699e-07
ENSG00000229648	RPSAP22	1.00767	1.10921	0.205926	5.38646	7.18591e-08	4.45584e-07
ENSG00000188293	IGFL1	3.77097	1.87718	0.34859	5.38506	7.2421e-08	4.48635e-07
ENSG00000229941	PDE11A-AS1	4.25823	-1.6418	0.304918	-5.3844	7.26851e-08	4.50085e-07
ENSG00000274134	MIR6774	1.8335	1.05123	0.195458	5.37827	7.52031e-08	4.64145e-07
ENSG00000224712	NPIPA3	6.45812	1.44272	0.268275	5.37779	7.54077e-08	4.65279e-07
ENSG00000130701	RBBP8NL	3.58248	-2.165	0.403062	-5.37137	7.81386e-08	4.80679e-07
ENSG00000233288	LOC101928401	3.63516	1.53209	0.285312	5.36988	7.87896e-08	4.84419e-07
ENSG00000167619	TMEM145	102.78	1.03219	0.192268	5.36849	7.93993e-08	4.88035e-07
ENSG00000227805	RPL21P90	1.31664	1.00589	0.18759	5.36217	8.22279e-08	5.03837e-07
ENSG00000281186	LINC00706	6.46087	-1.68647	0.314545	-5.36163	8.24759e-08	5.05288e-07
ENSG00000197503	LINC00477	0.919103	1.62459	0.303125	5.35947	8.34677e-08	5.11017e-07
ENSG00000133115	STOML3	9.04249	-1.20509	0.224891	-5.35854	8.38988e-08	5.13586e-07
ENSG00000224243	SOX1-OT	1.26657	1.75959	0.328419	5.35777	8.42537e-08	5.15548e-07
ENSG00000243136	RN7SL22P	1.04131	1.04907	0.195973	5.3531	8.64586e-08	5.27836e-07
ENSG00000229611	LINC02851	1.92843	1.05179	0.196569	5.35075	8.75883e-08	5.34137e-07
ENSG00000233009	NALCN-AS1	4.38859	1.43538	0.26841	5.34771	8.90761e-08	5.42548e-07
ENSG00000083307	GRHL2	54.6003	-1.4083	0.263361	-5.3474	8.92246e-08	5.43379e-07
ENSG00000139209	SLC38A4	237.878	-1.22799	0.229659	-5.34701	8.94204e-08	5.44497e-07
ENSG00000185203	WASIR1	0.574736	1.7886	0.334593	5.34561	9.01109e-08	5.48035e-07
ENSG00000113073	SLC4A9	20.9701	-1.24896	0.233678	-5.34479	9.05232e-08	5.50021e-07
ENSG00000173376	NDNF	847.224	-1.50564	0.281751	-5.34388	9.09761e-08	5.52572e-07
ENSG00000196090	PTPRT	19.3566	1.05251	0.197008	5.34246	9.16944e-08	5.56387e-07
ENSG00000283337	LOC124902567	1.08065	1.00049	0.187423	5.33816	9.38953e-08	5.68821e-07
ENSG00000158874	APOA2	13.0207	-1.60167	0.300111	-5.33691	9.4542e-08	5.72507e-07
ENSG00000266676	MIR4297	1.09423	1.16218	0.217809	5.33579	9.51306e-08	5.75297e-07
ENSG00000187823	RTL4	10.759	-1.03356	0.193766	-5.33407	9.60354e-08	5.80379e-07
ENSG00000206936	RNU4-52P	0.933899	1.03848	0.1948	5.33102	9.76605e-08	5.89963e-07
ENSG00000103089	FA2H	147.906	-1.06981	0.201278	-5.31508	1.06611e-07	6.39054e-07
ENSG00000265561	MIR1268B	0.738038	1.30786	0.246335	5.30928	1.10062e-07	6.58336e-07
ENSG00000233750	CICP27	2.13979	1.10538	0.208476	5.30217	1.14436e-07	6.81781e-07
ENSG00000216754	RPL6P17	0.708441	1.82954	0.345333	5.29791	1.17136e-07	6.96299e-07
ENSG00000107831	FGF8	2.10674	1.13749	0.214717	5.29762	1.17323e-07	6.97139e-07
ENSG00000234255	LOC105374780	3.00867	1.0437	0.197333	5.28901	1.22979e-07	7.27572e-07
ENSG00000163898	LIPH	187.738	-1.13627	0.214945	-5.28633	1.24794e-07	7.37731e-07
ENSG00000239959	ENPP7P2	0.975695	1.02845	0.194599	5.28496	1.25735e-07	7.42706e-07
ENSG00000197721	CR1L	31.7635	-1.02273	0.193611	-5.2824	1.27502e-07	7.52055e-07
ENSG00000238575	LOC124904380	0.878314	1.0396	0.197081	5.27501	1.32752e-07	7.8006e-07
ENSG00000130561	SAG	5.64687	1.05309	0.199783	5.27114	1.35577e-07	7.95104e-07
ENSG00000252060	RNA5SP464	0.576773	1.10945	0.210504	5.27046	1.36085e-07	7.97664e-07
ENSG00000243303	RPL34P32	0.779809	1.22114	0.231742	5.26941	1.36866e-07	8.01824e-07
ENSG00000277912	MIR8089	1.01413	1.22016	0.231604	5.26828	1.37704e-07	8.06421e-07
ENSG00000215035	FDPSP5	1.4708	1.08591	0.206196	5.26642	1.39109e-07	8.13659e-07
ENSG00000215760	TAF9BP2	0.469147	1.37301	0.26071	5.26641	1.39121e-07	8.13659e-07
ENSG00000147571	CRH	2.05356	-2.30232	0.437465	-5.26286	1.41832e-07	8.27959e-07
ENSG00000268322	BNIP3P25	1.08933	1.01669	0.193225	5.26169	1.4274e-07	8.32444e-07
ENSG00000282511	CLUHP10	1.994	1.02491	0.194824	5.26067	1.43533e-07	8.36201e-07
ENSG00000180422	LINC00304	5.57444	1.05109	0.19984	5.25965	1.44329e-07	8.40511e-07
ENSG00000104941	RSPH6A	3.9019	1.39433	0.265174	5.25819	1.45484e-07	8.4658e-07
ENSG00000235091	LOC107985535	0.558465	1.27512	0.242567	5.25678	1.46601e-07	8.52312e-07
ENSG00000248150	LINC02150	2.07509	1.15429	0.219582	5.25675	1.46627e-07	8.52348e-07
ENSG00000212605	RNU1-56P	1.11136	1.16109	0.220886	5.25654	1.46792e-07	8.53088e-07
ENSG00000167244	IGF2	70.3696	1.16054	0.220835	5.25521	1.47852e-07	8.58252e-07
ENSG00000221216	RNU6ATAC27P	1.48183	1.00182	0.190669	5.25423	1.48647e-07	8.62532e-07
ENSG00000270930	GRAMD4P8	1.05791	1.05351	0.200808	5.24638	1.55119e-07	8.97307e-07
ENSG00000185662	SMIM23	5.23773	1.01933	0.194295	5.24632	1.55165e-07	8.97353e-07
ENSG00000121742	GJB6	11.7168	1.36742	0.260745	5.24428	1.56897e-07	9.06777e-07
ENSG00000238297	LOC124901861	0.624947	1.33994	0.255613	5.24205	1.58799e-07	9.16713e-07
ENSG00000113946	CLDN16	90.9815	-1.05656	0.201597	-5.24092	1.59781e-07	9.22038e-07
ENSG00000266770	RN7SL619P	1.03551	1.1372	0.216988	5.24084	1.59843e-07	9.22148e-07
ENSG00000225381	RPS5P7	0.901834	1.67538	0.319783	5.2391	1.6136e-07	9.29945e-07
ENSG00000271850	LINC02343	3.58776	-1.95308	0.372822	-5.23863	1.61773e-07	9.32086e-07
ENSG00000272573	MUSTN1	1.0491	1.02948	0.196846	5.22989	1.69612e-07	9.72149e-07
ENSG00000231096	NDUFB4P3	1.41714	1.46604	0.280448	5.22748	1.71835e-07	9.84012e-07
ENSG00000269431	BNIP3P8	0.891693	1.30265	0.249267	5.22592	1.73289e-07	9.91958e-07
ENSG00000203908	KHDC3L	0.97286	1.29409	0.247643	5.22565	1.73544e-07	9.93163e-07
ENSG00000279020	C18orf15	3.00203	1.00281	0.191917	5.22522	1.73944e-07	9.95199e-07
ENSG00000239082	RNU7-170P	0.672826	1.04705	0.20043	5.22399	1.75104e-07	1.0012e-06
ENSG00000261121	LINC02473	23.308	1.05298	0.201667	5.22138	1.77594e-07	1.01389e-06
ENSG00000234186	C16orf82	0.638935	1.67217	0.32035	5.21982	1.79097e-07	1.02118e-06
ENSG00000261857	MIA	0.887889	1.16551	0.223339	5.21857	1.80309e-07	1.02671e-06
ENSG00000260019	LINC01992	1.2965	1.26157	0.241865	5.21602	1.82813e-07	1.03868e-06
ENSG00000232655	LINC01656	1.00961	1.21195	0.232438	5.21406	1.84752e-07	1.04837e-06
ENSG00000169344	UMOD	444.555	-1.93053	0.370456	-5.21123	1.87596e-07	1.06342e-06
ENSG00000017483	SLC38A5	837.912	1.16032	0.222913	5.20524	1.93744e-07	1.0947e-06
ENSG00000234423	LINC01250	1.32965	1.17289	0.225417	5.20318	1.95909e-07	1.10596e-06
ENSG00000232596	LINC01646	1.13178	1.45232	0.279447	5.19711	2.0241e-07	1.14023e-06
ENSG00000262902	MTCO1P40	245.061	-1.00796	0.194092	-5.19319	2.06726e-07	1.16222e-06
ENSG00000207153	RNU6-933P	0.470829	1.49262	0.287421	5.19315	2.06764e-07	1.16229e-06
ENSG00000108244	KRT23	16.7218	-1.19111	0.229397	-5.19233	2.07674e-07	1.16711e-06
ENSG00000235824	LINC00837	1.91997	1.49031	0.287087	5.19116	2.08983e-07	1.173e-06
ENSG00000248455	LINC02217	1.94389	1.05501	0.20333	5.18864	2.11837e-07	1.18783e-06
ENSG00000070985	TRPM5	4.06873	1.01784	0.19619	5.188	2.12559e-07	1.19137e-06
ENSG00000101210	EEF1A2	511.309	-1.3409	0.258463	-5.18799	2.12573e-07	1.19137e-06
ENSG00000241119	UGT1A9	2669.89	-1.02384	0.197434	-5.1857	2.15201e-07	1.204e-06
ENSG00000175229	GAL3ST3	14.8471	-1.27103	0.245158	-5.18454	2.16545e-07	1.21091e-06
ENSG00000182931	WFDC10B	7.92688	1.31735	0.254096	5.18445	2.16656e-07	1.21139e-06
ENSG00000199605	RNY4P24	0.36459	1.28549	0.248114	5.18103	2.20659e-07	1.23104e-06
ENSG00000166863	TAC3	4.15199	1.17508	0.226846	5.18006	2.21819e-07	1.23718e-06
ENSG00000240846	RPS15P9	0.953859	1.27457	0.246061	5.17987	2.22038e-07	1.23779e-06
ENSG00000253022	RNU6-731P	0.512933	1.2634	0.244179	5.17407	2.29044e-07	1.274e-06
ENSG00000199940	RN7SKP75	0.876561	1.79946	0.348176	5.16825	2.363e-07	1.31015e-06
ENSG00000162897	FCAMR	769.297	-1.01739	0.197009	-5.16419	2.41478e-07	1.33655e-06
ENSG00000242221	PSG2	1.57885	1.61971	0.313922	5.15959	2.4749e-07	1.3668e-06
ENSG00000222371	RN7SKP202	0.466215	1.8458	0.357923	5.15698	2.50964e-07	1.38445e-06
ENSG00000069206	ADAM7	17.0057	-1.56147	0.303206	-5.14987	2.60663e-07	1.43322e-06
ENSG00000243489	KRTAP10-11	0.616721	2.05591	0.399293	5.14887	2.62055e-07	1.44017e-06
ENSG00000125975	C20orf173	0.906122	1.25644	0.24412	5.14681	2.64956e-07	1.45486e-06
ENSG00000240476	LOC105374003	8.23663	1.47663	0.287051	5.14412	2.68778e-07	1.47351e-06
ENSG00000267593	LINC01926	0.886986	1.29173	0.25131	5.13997	2.74783e-07	1.50405e-06
ENSG00000104833	TUBB4A	299.131	-1.01746	0.198022	-5.13811	2.77516e-07	1.51846e-06
ENSG00000084674	APOB	1614.79	-1.25349	0.244276	-5.13144	2.87526e-07	1.56675e-06
ENSG00000241537	U2SURPP1	1.57316	1.09039	0.212808	5.12383	2.9939e-07	1.62706e-06
ENSG00000174418	RPL35P9	1.27849	1.4098	0.275232	5.12224	3.01925e-07	1.63925e-06
ENSG00000187033	SAMD7	0.796395	1.33052	0.259983	5.11769	3.09298e-07	1.67605e-06
ENSG00000234394	LINC03025	0.545467	1.39976	0.273776	5.11278	3.17454e-07	1.71509e-06
ENSG00000231087	FDPSP7	0.602539	1.2999	0.254398	5.10972	3.2263e-07	1.73922e-06
ENSG00000166407	LMO1	50.6445	1.30121	0.25468	5.1092	3.23531e-07	1.74311e-06
ENSG00000268529	CYP2T3P	2.16822	1.02139	0.199944	5.1084	3.24901e-07	1.74964e-06
ENSG00000220418	TUBB3P1	1.65406	1.67054	0.327029	5.10821	3.25217e-07	1.75092e-06
ENSG00000236722	RPL27P9	0.748928	1.08567	0.212761	5.10276	3.34733e-07	1.79785e-06
ENSG00000213302	RPL31P37	1.05765	1.37318	0.269144	5.10202	3.36043e-07	1.80382e-06
ENSG00000242559	RN7SL144P	0.782048	1.34756	0.264163	5.10123	3.37447e-07	1.8107e-06
ENSG00000198414	TATDN2P1	1.74499	1.1338	0.222284	5.10067	3.38461e-07	1.8155e-06
ENSG00000137948	BRDT	2.53567	1.01707	0.19954	5.09706	3.44969e-07	1.8482e-06
ENSG00000261697	LOC101928682	1.31329	1.55968	0.306097	5.09536	3.48074e-07	1.86373e-06
ENSG00000196188	CTSE	244.894	-1.15971	0.227602	-5.09534	3.48118e-07	1.86374e-06
ENSG00000130433	CACNG6	2.88192	1.11769	0.219734	5.08656	3.64618e-07	1.94467e-06
ENSG00000187905	LRRC74B	3.10338	1.23843	0.243726	5.08124	3.74974e-07	1.99565e-06
ENSG00000228151	LOC101928733	1.28806	1.21812	0.239752	5.08075	3.75943e-07	2.00057e-06
ENSG00000199664	RNU6-1266P	1.10585	1.20836	0.238075	5.07553	3.86419e-07	2.05267e-06
ENSG00000273111	LYPD4	3.52738	1.78697	0.352074	5.07554	3.86403e-07	2.05267e-06
ENSG00000109181	UGT2B10	2.6984	-1.30191	0.256674	-5.07223	3.93175e-07	2.08585e-06
ENSG00000276404	MIR6835	0.62219	1.29487	0.255609	5.06582	4.0665e-07	2.14974e-06
ENSG00000271986	RN7SL827P	1.63597	1.0316	0.203746	5.06315	4.12396e-07	2.17602e-06
ENSG00000274986	MIR6750	0.513824	1.13122	0.223532	5.06065	4.17827e-07	2.20287e-06
ENSG00000207508	RNU6-1237P	0.476783	1.34134	0.265188	5.05806	4.23552e-07	2.22992e-06
ENSG00000281196	LINC00934	1.32483	1.00791	0.199386	5.05504	4.303e-07	2.26346e-06
ENSG00000237265	LOC100129291	0.647437	1.44082	0.285044	5.05471	4.31042e-07	2.2667e-06
ENSG00000227418	PCGEM1	29.3441	-1.8063	0.357393	-5.0541	4.32421e-07	2.27315e-06
ENSG00000227883	ATP6V0E1P4	0.730585	1.10979	0.219673	5.05202	4.37159e-07	2.29618e-06
ENSG00000123561	SERPINA7	19.6357	-1.04211	0.206409	-5.04877	4.44672e-07	2.33347e-06
ENSG00000231134	TCF7L1-IT1	0.695423	1.17776	0.233395	5.04619	4.50703e-07	2.36181e-06
ENSG00000216306	KRT19P2	1.09519	1.24001	0.245805	5.04471	4.5421e-07	2.37741e-06
ENSG00000276810	RPL18AP12	1.5261	1.28028	0.253814	5.04418	4.55474e-07	2.38278e-06
ENSG00000231981	RPL7L1P12	0.878428	1.12401	0.222933	5.04192	4.60896e-07	2.40877e-06
ENSG00000228884	RPL23AP26	0.684057	1.36402	0.270544	5.04178	4.61224e-07	2.4102e-06
ENSG00000264675	MIR4285	0.562724	1.35384	0.268538	5.04153	4.61813e-07	2.41272e-06
ENSG00000007062	PROM1	3756.29	-1.23002	0.244201	-5.03693	4.73061e-07	2.46519e-06
ENSG00000242435	UPK3BP1	0.949519	1.06584	0.211641	5.0361	4.7512e-07	2.47448e-06
ENSG00000105605	CACNG7	2.28686	1.16231	0.230807	5.03586	4.75712e-07	2.47718e-06
ENSG00000185847	LINC01405	3.58297	1.49557	0.297321	5.03014	4.90112e-07	2.54784e-06
ENSG00000196859	KRT39	2.67149	1.34297	0.267024	5.0294	4.92011e-07	2.55653e-06
ENSG00000241175	RN7SL494P	0.62478	1.12571	0.223829	5.02934	4.9216e-07	2.55663e-06
ENSG00000151475	SLC25A31	1.01106	1.14825	0.228327	5.02897	4.93112e-07	2.56107e-06
ENSG00000222524	RN7SKP109	0.872231	1.82015	0.361952	5.02872	4.9377e-07	2.5642e-06
ENSG00000236241	DDX5P1	0.750983	1.31524	0.261703	5.0257	5.01595e-07	2.60213e-06
ENSG00000108231	LGI1	6.85942	1.04242	0.207501	5.02369	5.06872e-07	2.62617e-06
ENSG00000206743	RNU6-484P	0.784653	1.03413	0.205923	5.02194	5.11518e-07	2.64933e-06
ENSG00000260896	ARLNC1	4.1576	1.24076	0.247166	5.01994	5.16866e-07	2.67487e-06
ENSG00000204140	CLPSL1	1.204	1.72437	0.343851	5.01489	5.30639e-07	2.73765e-06
ENSG00000155066	PROM2	527.76	-1.08835	0.217447	-5.00513	5.5824e-07	2.86853e-06
ENSG00000254567	UBTFL9	2.06642	1.09371	0.218539	5.00463	5.597e-07	2.8744e-06
ENSG00000230798	FOXD3-AS1	1.61066	1.38079	0.275906	5.00455	5.59923e-07	2.87488e-06
ENSG00000229147	SMPD4P2	0.830602	1.43767	0.28759	4.99902	5.76217e-07	2.95181e-06
ENSG00000282916	LINC02746	0.930731	1.679	0.336006	4.99692	5.82525e-07	2.98073e-06
ENSG00000229649	LINC02681	2.22086	1.75983	0.352213	4.99649	5.83827e-07	2.98705e-06
ENSG00000101448	EPPIN	1.0756	1.55575	0.311523	4.99403	5.91318e-07	3.02332e-06
ENSG00000221400	SNORD3J	0.618639	1.50785	0.302298	4.98796	6.10191e-07	3.11274e-06
ENSG00000225854	RPL34P4	1.01125	1.09211	0.219007	4.98664	6.14391e-07	3.13144e-06
ENSG00000267795	SMIM22	17.7022	-1.15643	0.232091	-4.98263	6.27246e-07	3.18997e-06
ENSG00000183072	NKX2-5	7.43909	1.74084	0.349507	4.98084	6.33096e-07	3.21536e-06
ENSG00000252619	RNU6-1149P	0.69027	1.39003	0.279394	4.97517	6.5189e-07	3.30522e-06
ENSG00000184478	OR56A3	1.2436	1.73943	0.34976	4.97321	6.5852e-07	3.33582e-06
ENSG00000283503	LINC01902	1.83771	1.05413	0.212077	4.97051	6.67768e-07	3.37773e-06
ENSG00000125850	OVOL2	12.4	-1.43346	0.288456	-4.9694	6.71596e-07	3.3948e-06
ENSG00000225124	RPL23AP36	0.628667	1.23854	0.249275	4.96858	6.74461e-07	3.40737e-06
ENSG00000278588	H2BC10	1.06137	1.1606	0.233751	4.96514	6.86525e-07	3.46249e-06
ENSG00000221083	LOC124900452	2.83637	1.13003	0.227769	4.9613	7.00222e-07	3.52603e-06
ENSG00000251076	LOC101927023	220.188	-1.07207	0.216169	-4.95942	7.07051e-07	3.55707e-06
ENSG00000265768	MIR4506	0.574258	1.2394	0.249968	4.95825	7.11304e-07	3.57583e-06
ENSG00000227881	ASS1P5	0.82912	1.20455	0.243157	4.95379	7.27815e-07	3.65068e-06
ENSG00000266619	MIR4642	0.422406	1.23625	0.249664	4.95166	7.35826e-07	3.68634e-06
ENSG00000199824	RNU6-199P	0.742689	1.02296	0.206732	4.94825	7.48855e-07	3.74536e-06
ENSG00000173612	GPRC6A	6.43926	-3.03677	0.613714	-4.94819	7.49072e-07	3.74603e-06
ENSG00000199805	RNU1-134P	0.970409	1.00678	0.2038	4.94006	7.80998e-07	3.88625e-06
ENSG00000252212	RNU2-58P	0.62563	1.21939	0.246988	4.93705	7.9315e-07	3.94192e-06
ENSG00000077080	ACTL6B	1.96498	1.36862	0.277263	4.93618	7.96656e-07	3.95803e-06
ENSG00000250405	LOC402229	1.53807	1.64021	0.332479	4.93329	8.08558e-07	4.01495e-06
ENSG00000162896	PIGR	9888.58	-1.22388	0.248125	-4.9325	8.11835e-07	4.03023e-06
ENSG00000228766	RPL7L1P8	0.676264	1.20831	0.245043	4.93099	8.18118e-07	4.05794e-06
ENSG00000243838	PSMC1P7	1.15346	1.20809	0.24509	4.92917	8.25814e-07	4.09296e-06
ENSG00000145879	SPINK7	10.2933	-1.11309	0.22596	-4.92606	8.39038e-07	4.15392e-06
ENSG00000229314	ORM1	22.5828	-1.4857	0.301819	-4.92248	8.54554e-07	4.22655e-06
ENSG00000249383	LINC02071	0.880033	1.31864	0.268121	4.91806	8.74044e-07	4.31726e-06
ENSG00000189099	PRSS48	1.33854	1.06814	0.21722	4.91732	8.77369e-07	4.33082e-06
ENSG00000101074	R3HDML	0.719473	1.71249	0.348275	4.91707	8.78509e-07	4.33503e-06
ENSG00000233445	RPL17P11	2.43704	1.05706	0.214989	4.91679	8.79732e-07	4.34011e-06
ENSG00000154975	CA10	10.7203	-1.51742	0.308767	-4.91445	8.90333e-07	4.38904e-06
ENSG00000268234	FKBP4P6	0.707318	1.37111	0.279201	4.91084	9.06857e-07	4.46462e-06
ENSG00000140488	CELF6	0.787404	1.02282	0.208288	4.91063	9.07833e-07	4.46894e-06
ENSG00000225349	ANKRD49P2	1.2269	1.33582	0.272047	4.91027	9.09507e-07	4.4762e-06
ENSG00000137270	GCM1	24.3096	-1.01188	0.20614	-4.90872	9.16731e-07	4.50716e-06
ENSG00000100593	ISM2	47.7743	-1.17097	0.238749	-4.90462	9.36094e-07	4.59449e-06
ENSG00000213557	RPL31P43	1.7635	1.05607	0.215371	4.90351	9.41375e-07	4.6194e-06
ENSG00000182132	KCNIP1	56.6562	-1.10476	0.225651	-4.89589	9.78624e-07	4.78496e-06
ENSG00000215274	GAGE10	1.03713	1.13642	0.232147	4.89524	9.8186e-07	4.79922e-06
ENSG00000188338	SLC38A3	37.0631	-1.14907	0.234872	-4.89234	9.96438e-07	4.86572e-06
ENSG00000205922	ONECUT3	5.49909	1.07056	0.218912	4.89034	1.00662e-06	4.90956e-06
ENSG00000227709	SNRNP40P1	0.561141	1.116	0.228249	4.88939	1.01146e-06	4.93107e-06
ENSG00000287984	LOC105376650	1.65414	1.09958	0.224904	4.8891	1.01297e-06	4.93679e-06
ENSG00000212342	LOC124900269	0.786977	1.01433	0.20747	4.88903	1.01333e-06	4.93802e-06
ENSG00000277249	MIR6784	0.757238	1.12416	0.230063	4.88631	1.02741e-06	5.00175e-06
ENSG00000253916	MTCO1P49	0.669009	1.54784	0.31699	4.88293	1.0452e-06	5.07902e-06
ENSG00000264236	LOC100418959	0.713206	1.05899	0.216911	4.88214	1.04943e-06	5.09739e-06
ENSG00000228219	NPM1P30	1.09894	1.10462	0.226564	4.87554	1.08512e-06	5.24978e-06
ENSG00000089225	TBX5	47.3117	1.64735	0.338245	4.87029	1.11435e-06	5.37616e-06
ENSG00000274066	MIR6514	0.769744	1.04897	0.215469	4.86828	1.12571e-06	5.4292e-06
ENSG00000258779	LINC01568	2.19919	1.30101	0.26752	4.86323	1.15488e-06	5.55916e-06
ENSG00000170367	CST5	7.86161	-1.74045	0.358113	-4.86005	1.17357e-06	5.64008e-06
ENSG00000223553	SMPD4P1	2.87059	1.25381	0.258085	4.85813	1.18498e-06	5.68944e-06
ENSG00000201793	RN7SKP9	0.601565	1.16976	0.241418	4.84537	1.26376e-06	6.03675e-06
ENSG00000172146	OR1A1	1.216	1.43665	0.296519	4.84507	1.2657e-06	6.04475e-06
ENSG00000232900	LOC101929413	1.38875	1.31628	0.271705	4.84452	1.26917e-06	6.05875e-06
ENSG00000249713	LOC101929109	0.721284	1.0303	0.21321	4.83231	1.34957e-06	6.39823e-06
ENSG00000172250	SERHL	3.62831	1.04452	0.216214	4.83095	1.35883e-06	6.43625e-06
ENSG00000222067	RNU4-86P	0.543339	1.384	0.286621	4.82866	1.37453e-06	6.50304e-06
ENSG00000284622	SCYGR10	0.45913	1.7692	0.36667	4.82504	1.39974e-06	6.60638e-06
ENSG00000267568	LOC105371899	0.938299	1.21524	0.25193	4.82375	1.40886e-06	6.64592e-06
ENSG00000243499	RPS6P21	1.40894	1.51373	0.31383	4.82339	1.41136e-06	6.65563e-06
ENSG00000183571	PGPEP1L	7.51975	-1.12028	0.232298	-4.82261	1.41695e-06	6.67848e-06
ENSG00000241319	SETP6	0.716106	1.27613	0.264689	4.82125	1.42661e-06	6.72048e-06
ENSG00000241631	RN7SL316P	0.807043	1.1651	0.241766	4.81914	1.4418e-06	6.78568e-06
ENSG00000182676	PPP1R27	3.61664	1.01793	0.21154	4.81201	1.4942e-06	7.00811e-06
ENSG00000258021	LOC102724178	0.726296	1.2316	0.255999	4.81097	1.502e-06	7.03735e-06
ENSG00000252427	LOC124900314	0.537636	1.1298	0.235018	4.80728	1.53001e-06	7.16185e-06
ENSG00000166828	SCNN1G	155.18	1.37873	0.287167	4.80114	1.57764e-06	7.36258e-06
ENSG00000207571	MIR615	0.457209	1.13561	0.236828	4.79509	1.62606e-06	7.56969e-06
ENSG00000203897	SPATA42	0.733358	1.24454	0.259822	4.78998	1.66801e-06	7.74739e-06
ENSG00000251821	RNU6-583P	0.540808	1.00232	0.209519	4.78392	1.7191e-06	7.95592e-06
ENSG00000223026	RN7SKP247	0.547522	1.90044	0.397475	4.78129	1.74171e-06	8.04979e-06
ENSG00000236159	LOC100419562	0.925454	1.22628	0.256745	4.77625	1.78595e-06	8.23901e-06
ENSG00000112246	SIM1	578.21	-1.14045	0.238794	-4.77588	1.78922e-06	8.24988e-06
ENSG00000048545	GUCA1A	0.971971	1.1123	0.23299	4.77403	1.80572e-06	8.3183e-06
ENSG00000204347	BTBD17	0.633782	1.03213	0.216358	4.77046	1.83809e-06	8.45443e-06
ENSG00000242472	IGHJ5	5.63658	1.35981	0.285095	4.76968	1.8452e-06	8.48192e-06
ENSG00000253488	SINHCAFP3	0.737234	1.5131	0.317455	4.76633	1.87608e-06	8.60981e-06
ENSG00000258962	LOC100128939	1.0054	1.35816	0.285046	4.76468	1.89151e-06	8.67264e-06
ENSG00000253283	LOC100422614	0.677352	1.13879	0.239096	4.76287	1.90857e-06	8.74703e-06
ENSG00000168582	CRYGA	0.553439	2.10913	0.44283	4.76284	1.90891e-06	8.74706e-06
ENSG00000220132	CPSF1P2	0.624068	1.36989	0.28772	4.76118	1.9246e-06	8.80912e-06
ENSG00000109182	CWH43	72.4582	-1.29471	0.272012	-4.75975	1.9383e-06	8.86281e-06
ENSG00000282308	DPRXP3	0.845889	1.01475	0.213237	4.75882	1.9473e-06	8.90034e-06
ENSG00000268483	RPL7AP69	0.568224	1.68314	0.353737	4.75817	1.95359e-06	8.92757e-06
ENSG00000122145	TBX22	0.946342	1.49676	0.314923	4.75279	2.00632e-06	9.14314e-06
ENSG00000236289	GACAT3	1.2748	1.47234	0.309843	4.75188	2.01529e-06	9.17754e-06
ENSG00000266146	MIR5190	0.769931	1.34957	0.284253	4.74776	2.05684e-06	9.35631e-06
ENSG00000183287	CCBE1	110.812	-1.08482	0.22854	-4.74674	2.06721e-06	9.39875e-06
ENSG00000232366	VDAC1P9	0.616321	1.7423	0.367158	4.74536	2.08136e-06	9.45545e-06
ENSG00000196166	LINC03042	1.13035	1.04021	0.219267	4.74404	2.09497e-06	9.5115e-06
ENSG00000201524	RNU6-450P	0.575527	1.19045	0.251062	4.74165	2.11982e-06	9.61172e-06
ENSG00000250682	LINC00491	1.23504	1.77382	0.37418	4.74056	2.13126e-06	9.65579e-06
ENSG00000272259	LINC01749	0.530082	1.34462	0.283724	4.73918	2.14584e-06	9.71792e-06
ENSG00000147481	SNTG1	4.46372	1.30734	0.276007	4.73662	2.17312e-06	9.82861e-06
ENSG00000205279	CTXN3	123.629	-1.5292	0.323002	-4.73433	2.19779e-06	9.93023e-06
ENSG00000124249	KCNK15	52.5559	-1.05846	0.223675	-4.73213	2.22175e-06	1.00314e-05
ENSG00000234988	LINC01849	1.21128	1.61289	0.341307	4.72563	2.29404e-06	1.0336e-05
ENSG00000231058	MSANTD2P1	0.845693	1.77291	0.375741	4.71844	2.37657e-06	1.06812e-05
ENSG00000148704	VAX1	1.38392	1.50503	0.319191	4.71513	2.41558e-06	1.08467e-05
ENSG00000215474	SKOR2	0.548522	1.3768	0.292006	4.71499	2.41722e-06	1.0853e-05
ENSG00000242512	LINC01206	3.97328	1.14862	0.243889	4.7096	2.48207e-06	1.11131e-05
ENSG00000186075	ZPBP2	0.970842	1.31676	0.279737	4.70714	2.51216e-06	1.12322e-05
ENSG00000185274	GALNT17	151.87	-1.25011	0.265756	-4.70397	2.55152e-06	1.1383e-05
ENSG00000278739	MIR6859-4	0.913354	1.10965	0.236055	4.70082	2.59116e-06	1.15441e-05
ENSG00000124875	CXCL6	345.803	-1.18439	0.252	-4.69997	2.60205e-06	1.15869e-05
ENSG00000203837	PNLIPRP3	3.10786	-2.68255	0.570955	-4.69836	2.6226e-06	1.1668e-05
ENSG00000239412	RPL21P71	0.830565	1.22332	0.260555	4.69507	2.66512e-06	1.18265e-05
ENSG00000261558	LINC01859	1.23776	1.43487	0.306009	4.68897	2.74588e-06	1.21516e-05
ENSG00000251934	RNU6-1143P	0.514823	1.18623	0.253165	4.68558	2.7917e-06	1.2335e-05
ENSG00000254946	LINC02751	0.868557	1.40706	0.300615	4.6806	2.86036e-06	1.26111e-05
ENSG00000124143	ARHGAP40	35.4068	-1.3917	0.297433	-4.67903	2.88242e-06	1.26971e-05
ENSG00000253030	MIR2116	0.890489	1.00453	0.214871	4.67501	2.93936e-06	1.29189e-05
ENSG00000223566	TNRC18P2	3.65859	1.00313	0.214662	4.67305	2.96761e-06	1.3038e-05
ENSG00000112299	VNN1	2566.75	-1.01215	0.216708	-4.67059	3.0033e-06	1.31845e-05
ENSG00000231576	MTCO2P20	0.672357	1.2806	0.274254	4.66937	3.02126e-06	1.32556e-05
ENSG00000183024	OR1G1	0.942211	1.07786	0.231208	4.66189	3.1332e-06	1.36999e-05
ENSG00000184459	BPIFC	1.72646	1.097	0.235405	4.66006	3.16115e-06	1.38114e-05
ENSG00000214039	LINC02418	1.81309	1.17237	0.251595	4.65973	3.1662e-06	1.38307e-05
ENSG00000231817	LINC01198	1.49331	1.08603	0.233191	4.65724	3.20478e-06	1.39816e-05
ENSG00000227145	IL21-AS1	21.5592	1.22115	0.262343	4.65479	3.24315e-06	1.41271e-05
ENSG00000187288	CIDEC	47.312	1.26519	0.271894	4.65324	3.26759e-06	1.42267e-05
ENSG00000207053	RNU6-937P	0.589992	1.09463	0.235331	4.65145	3.29615e-06	1.43344e-05
ENSG00000166111	SVOP	14.7688	-1.07067	0.230203	-4.65099	3.30346e-06	1.43565e-05
ENSG00000186474	KLK12	1.31145	1.82916	0.393389	4.64976	3.32321e-06	1.44355e-05
ENSG00000219712	MARK2P18	0.916773	1.11407	0.239597	4.64976	3.32324e-06	1.44355e-05
ENSG00000225391	NHEG1	0.679475	1.49959	0.322628	4.64805	3.35085e-06	1.45442e-05
ENSG00000180083	WFDC11	0.519957	1.81158	0.389833	4.64706	3.36706e-06	1.46089e-05
ENSG00000105143	SLC1A6	13.4404	-1.41401	0.304285	-4.64699	3.36807e-06	1.46119e-05
ENSG00000272494	OR1X1P	0.833498	1.76866	0.380908	4.64328	3.42928e-06	1.48574e-05
ENSG00000226629	LINC00974	0.979277	1.38545	0.298423	4.64256	3.44111e-06	1.49043e-05
ENSG00000106809	OGN	285.665	1.0876	0.234369	4.64054	3.47504e-06	1.50391e-05
ENSG00000228636	LOC124902542	1.67515	1.52818	0.329688	4.63522	3.56552e-06	1.53883e-05
ENSG00000139865	TTC6	4.18572	1.1293	0.243733	4.63334	3.59807e-06	1.55169e-05
ENSG00000173699	SPATA3	1.40554	1.52859	0.329958	4.63269	3.60942e-06	1.55599e-05
ENSG00000207256	RNU6-880P	1.02695	1.0308	0.222667	4.62935	3.6681e-06	1.57992e-05
ENSG00000233671	CENPNP1	0.796474	1.52569	0.329608	4.6288	3.67794e-06	1.58401e-05
ENSG00000274300	MIR6864	0.833829	1.05435	0.22783	4.62781	3.69544e-06	1.59063e-05
ENSG00000168748	CA7	2.85269	1.19392	0.25803	4.62704	3.7093e-06	1.5963e-05
ENSG00000237024	RPL21P33	0.944002	1.10262	0.238438	4.62435	3.7578e-06	1.61408e-05
ENSG00000130182	ZSCAN10	2.07618	1.12853	0.244115	4.62293	3.7835e-06	1.62419e-05
ENSG00000264047	RN7SL455P	0.878523	1.18063	0.255431	4.62212	3.79846e-06	1.62978e-05
ENSG00000253495	CYCSP23	0.474427	1.4826	0.320772	4.62197	3.80122e-06	1.63064e-05
ENSG00000231253	LINC01640	0.976979	1.19769	0.259163	4.62136	3.8123e-06	1.63499e-05
ENSG00000265867	MIR4516	0.423698	1.37893	0.298446	4.62036	3.83066e-06	1.64146e-05
ENSG00000187258	NPSR1	0.986518	1.72291	0.373134	4.61739	3.88599e-06	1.66263e-05
ENSG00000213669	RPL21P86	0.642868	1.2338	0.26737	4.6146	3.93858e-06	1.68257e-05
ENSG00000269037	LINC01838	0.950276	1.17896	0.255488	4.61455	3.93943e-06	1.68278e-05
ENSG00000222276	RNU2-33P	0.712228	1.09122	0.236582	4.61244	3.9797e-06	1.69772e-05
ENSG00000202059	LOC124900525	0.524129	1.15452	0.25036	4.61147	3.99838e-06	1.70456e-05
ENSG00000273606	MIR6776	0.532574	1.24965	0.271309	4.60602	4.10444e-06	1.74547e-05
ENSG00000273777	CEACAM20	4.00022	1.02455	0.222524	4.60421	4.14026e-06	1.75904e-05
ENSG00000222880	RN7SKP261	1.44264	1.64055	0.356489	4.60196	4.18542e-06	1.77672e-05
ENSG00000225564	LINC01492	1.71698	1.2262	0.266604	4.59931	4.23887e-06	1.79788e-05
ENSG00000133063	CHIT1	911.359	-1.1125	0.241927	-4.59848	4.25594e-06	1.80428e-05
ENSG00000216444	RAET1M	0.468269	1.71723	0.373728	4.59488	4.32995e-06	1.8334e-05
ENSG00000204118	NAP1L6P	16.2689	-1.29232	0.281358	-4.59316	4.36587e-06	1.84687e-05
ENSG00000181001	OR52N1	0.612093	1.41175	0.307493	4.59116	4.40799e-06	1.86329e-05
ENSG00000230401	LINC01972	0.767912	1.1992	0.261456	4.58661	4.50495e-06	1.90106e-05
ENSG00000248869	LINC02511	39.9544	-1.20319	0.262531	-4.58304	4.58266e-06	1.93132e-05
ENSG00000154143	PANX3	1.15369	1.26045	0.275397	4.57686	4.72008e-06	1.98292e-05
ENSG00000145087	STXBP5L	7.58705	-1.28715	0.281287	-4.57595	4.74053e-06	1.99058e-05
ENSG00000213892	CEACAM16	1.9534	1.06554	0.232981	4.5735	4.79639e-06	2.01141e-05
ENSG00000263413	MIR4538	1.48831	1.45893	0.319142	4.5714	4.84476e-06	2.02986e-05
ENSG00000267291	MAP4K1-AS1	0.951027	1.12705	0.246698	4.56854	4.91138e-06	2.05408e-05
ENSG00000224758	LINC01167	1.97271	1.63773	0.358572	4.56737	4.9388e-06	2.06382e-05
ENSG00000258787	SEPHS1P2	0.782579	1.62465	0.355709	4.56734	4.93952e-06	2.06393e-05
ENSG00000201035	RNA5SP469	0.585717	1.41491	0.309853	4.5664	4.96175e-06	2.07178e-05
ENSG00000162763	LRRC52	3.91556	-2.6244	0.574899	-4.56497	4.99559e-06	2.0845e-05
ENSG00000236863	RPL23AP23	0.781342	1.08745	0.238441	4.56065	5.09956e-06	2.12449e-05
ENSG00000186510	CLCNKA	147.124	-1.04284	0.229017	-4.55354	5.27506e-06	2.19171e-05
ENSG00000242076	IGKV1-33	11.1088	1.36935	0.300807	4.55224	5.3078e-06	2.20308e-05
ENSG00000201294	RNU6-1019P	0.494922	1.0419	0.229056	4.54869	5.39814e-06	2.23712e-05
ENSG00000259664	LINC02254	2.0291	1.04319	0.229441	4.54665	5.45073e-06	2.25699e-05
ENSG00000228664	RPL18P2	0.670436	1.70487	0.374994	4.54639	5.45729e-06	2.25929e-05
ENSG00000172519	OR10H5	2.81638	1.0259	0.225847	4.54243	5.56083e-06	2.29919e-05
ENSG00000214351	OR1X5P	0.571924	1.68956	0.372033	4.54142	5.58754e-06	2.30981e-05
ENSG00000255087	LOC101929473	2.08029	1.25288	0.276021	4.53908	5.6501e-06	2.3331e-05
ENSG00000250476	ENPP7P9	0.754562	1.29107	0.284555	4.53716	5.70164e-06	2.35287e-05
ENSG00000108342	CSF3	6.54991	1.15025	0.253618	4.53535	5.7509e-06	2.37146e-05
ENSG00000179938	GOLGA8J	0.687035	1.20868	0.266555	4.53446	5.77498e-06	2.38008e-05
ENSG00000224932	LINC02262	0.650259	1.53686	0.339097	4.53221	5.83696e-06	2.40298e-05
ENSG00000204165	CXorf65	0.490354	1.23787	0.273181	4.53132	5.86166e-06	2.41205e-05
ENSG00000245466	TTC9-DT	0.879462	1.15415	0.254909	4.52769	5.96326e-06	2.45072e-05
ENSG00000276169	MIR6871	0.412923	1.1262	0.248736	4.52771	5.96277e-06	2.45072e-05
ENSG00000234363	PPIAP27	0.568525	1.77985	0.393137	4.52731	5.97395e-06	2.45379e-05
ENSG00000233332	LOC124904553	1.67268	-2.20872	0.488037	-4.52572	6.01894e-06	2.47112e-05
ENSG00000234942	GRID1-AS1	1.7219	1.00169	0.221349	4.52539	6.02853e-06	2.47416e-05
ENSG00000129170	CSRP3	1.53062	1.05867	0.233987	4.52449	6.05414e-06	2.48352e-05
ENSG00000183242	WT1-AS	11.4618	1.06325	0.235013	4.52421	6.06211e-06	2.48635e-05
ENSG00000168634	WFDC13	2.80735	1.01665	0.224765	4.52315	6.09248e-06	2.49744e-05
ENSG00000224551	HMGB3P21	0.629124	1.2404	0.274462	4.51939	6.20181e-06	2.53809e-05
ENSG00000285914	LOC105377724	1.93123	1.05542	0.233685	4.51639	6.29019e-06	2.57099e-05
ENSG00000100665	SERPINA4	54.2433	-1.2682	0.281083	-4.51183	6.42721e-06	2.62199e-05
ENSG00000168143	FAM83B	34.7968	-1.36934	0.303574	-4.51074	6.4603e-06	2.63454e-05
ENSG00000128683	GAD1	244.133	1.00347	0.222571	4.50855	6.52737e-06	2.65996e-05
ENSG00000241668	RPL19P11	2.41799	-1.0556	0.234281	-4.50569	6.61571e-06	2.69303e-05
ENSG00000286502	LOC124902301	2.24786	1.09494	0.243131	4.50348	6.68488e-06	2.71824e-05
ENSG00000125144	MT1G	1136.04	-1.06505	0.236526	-4.50287	6.70404e-06	2.72529e-05
ENSG00000271045	NDUFB9P1	0.606826	1.19853	0.266262	4.50132	6.75319e-06	2.74378e-05
ENSG00000249667	LINC01259	0.737962	1.07952	0.240256	4.4932	7.01605e-06	2.84032e-05
ENSG00000263935	TOMM20P3	0.541838	1.62251	0.361275	4.49105	7.08733e-06	2.86737e-05
ENSG00000232601	ANAPC15P2	0.87014	1.61702	0.36012	4.49022	7.11506e-06	2.8773e-05
ENSG00000162992	NEUROD1	1.63303	1.45178	0.323426	4.48875	7.16428e-06	2.89589e-05
ENSG00000229822	RPS15AP39	0.445025	1.19902	0.267194	4.48746	7.20762e-06	2.91028e-05
ENSG00000252479	RNA5SP309	0.397855	1.21467	0.270988	4.48239	7.38128e-06	2.97395e-05
ENSG00000275207	MIR6740	0.507548	1.0786	0.240778	4.47964	7.47678e-06	3.00709e-05
ENSG00000142619	PADI3	45.5615	1.23492	0.275705	4.47912	7.49505e-06	3.01417e-05
ENSG00000252996	RNU6-1315P	0.737573	1.11731	0.249577	4.47683	7.57613e-06	3.04455e-05
ENSG00000249518	LOC100288484	1.92971	1.42139	0.317548	4.47615	7.60019e-06	3.05344e-05
ENSG00000256463	SALL3	8.75633	-1.6912	0.378129	-4.47254	7.72977e-06	3.09804e-05
ENSG00000242341	RN7SL646P	0.817868	1.12044	0.250623	4.47064	7.79864e-06	3.12063e-05
ENSG00000131183	SLC34A1	492.211	1.17614	0.263189	4.4688	7.86604e-06	3.14458e-05
ENSG00000276903	H2AC16	0.840875	1.07659	0.240932	4.46844	7.87926e-06	3.14925e-05
ENSG00000228476	CSTP1	1.60396	-1.62867	0.36484	-4.46406	8.04201e-06	3.20917e-05
ENSG00000250626	LOC101930028	0.896868	1.13008	0.253166	4.46379	8.05211e-06	3.21182e-05
ENSG00000231023	LINC00326	1.68401	1.35191	0.303143	4.45963	8.21006e-06	3.26985e-05
ENSG00000131068	DEFB118	1.35636	1.48257	0.33252	4.45858	8.25058e-06	3.28483e-05
ENSG00000236052	LINC01643	0.953002	1.47539	0.330946	4.45808	8.2697e-06	3.29157e-05
ENSG00000207022	LOC124900443	0.617544	1.01484	0.227713	4.45667	8.32407e-06	3.31233e-05
ENSG00000196832	OR11G2	0.979068	1.27863	0.286942	4.45606	8.34784e-06	3.32032e-05
ENSG00000169906	S100G	9.211	2.04811	0.459682	4.4555	8.36984e-06	3.32819e-05
ENSG00000132693	CRP	95.921	-1.32564	0.297533	-4.45544	8.37231e-06	3.32887e-05
ENSG00000256560	LINC01486	0.853268	1.35199	0.304097	4.4459	8.75251e-06	3.46809e-05
ENSG00000267401	LOC105372155	0.796771	1.53733	0.345864	4.44491	8.79302e-06	3.48353e-05
ENSG00000227351	NANOGP6	1.48717	1.09591	0.246638	4.44339	8.85526e-06	3.50603e-05
ENSG00000231605	LINC01363	1.21928	1.18931	0.268361	4.43177	9.34638e-06	3.68458e-05
ENSG00000181803	OR6S1	0.784422	1.65916	0.374405	4.43146	9.35989e-06	3.68959e-05
ENSG00000252657	LOC124900394	1.14983	1.22324	0.276157	4.42952	9.44433e-06	3.72027e-05
ENSG00000280236	OR12D2	2.5259	-1.84499	0.416521	-4.42954	9.44354e-06	3.72027e-05
ENSG00000235097	LINC00330	1.66666	1.26742	0.286143	4.42931	9.45345e-06	3.72353e-05
ENSG00000213896	RPL31P8	0.979962	1.63582	0.369875	4.42263	9.7505e-06	3.83014e-05
ENSG00000228874	RPS24P10	0.561904	1.12368	0.254189	4.42066	9.84013e-06	3.86164e-05
ENSG00000180264	ADGRD2	2.06263	1.03871	0.235532	4.41007	1.03338e-05	4.0381e-05
ENSG00000118137	APOA1	19.2505	-1.0249	0.23268	-4.40477	1.05897e-05	4.12843e-05
ENSG00000183269	OR52E8	1.95813	-2.62139	0.595262	-4.40376	1.06391e-05	4.14626e-05
ENSG00000223647	LINC01946	0.655574	1.36312	0.309545	4.40361	1.06466e-05	4.14882e-05
ENSG00000261437	LINC02894	6.44141	-1.23915	0.281464	-4.40253	1.06995e-05	4.16653e-05
ENSG00000225316	TPTE2-AS1	0.988487	1.11987	0.25446	4.40096	1.07775e-05	4.19403e-05
ENSG00000207393	RNU6-136P	0.542811	1.13521	0.257981	4.40036	1.08071e-05	4.20481e-05
ENSG00000252297	RNU6-875P	0.414438	1.20501	0.273929	4.39897	1.08766e-05	4.23037e-05
ENSG00000275519	MIR6804	0.403146	1.16602	0.265126	4.39799	1.09257e-05	4.24729e-05
ENSG00000134827	TCN1	21.9283	-1.16251	0.264406	-4.39667	1.09925e-05	4.26993e-05
ENSG00000254316	TAGLN2P2	0.722788	1.23012	0.279901	4.39486	1.10845e-05	4.30214e-05
ENSG00000233441	CYP2AB1P	0.913809	1.68305	0.382997	4.39443	1.11063e-05	4.30966e-05
ENSG00000145040	UCN2	4.77714	1.12903	0.257178	4.39007	1.13316e-05	4.38763e-05
ENSG00000252929	RNU6-218P	0.682765	1.00919	0.229917	4.38937	1.13678e-05	4.39862e-05
ENSG00000244451	RPL34P21	0.488942	1.0168	0.231693	4.38856	1.14105e-05	4.41285e-05
ENSG00000200075	LOC124900265	0.501478	1.3052	0.297487	4.3874	1.14715e-05	4.43377e-05
ENSG00000172742	OR4D9	2.35633	1.3123	0.299265	4.38507	1.15949e-05	4.47763e-05
ENSG00000257572	SSBL3P	0.70927	1.50215	0.34258	4.38482	1.1608e-05	4.48156e-05
ENSG00000243396	RPL32P7	1.09108	1.01168	0.230746	4.38441	1.16299e-05	4.48845e-05
ENSG00000010438	PRSS3	12.566	1.07016	0.244173	4.38278	1.17173e-05	4.51949e-05
ENSG00000199846	RNU1-72P	0.710024	1.32981	0.304264	4.37059	1.2391e-05	4.75568e-05
ENSG00000205035	GRM5P1	0.439279	1.61305	0.36946	4.36595	1.26571e-05	4.84459e-05
ENSG00000228046	MTCO3P40	0.588736	1.59186	0.364637	4.36561	1.26771e-05	4.85182e-05
ENSG00000250442	EIF3KP3	1.39182	1.52921	0.350418	4.36394	1.27738e-05	4.88718e-05
ENSG00000253301	LINC01606	19.4657	-1.52085	0.348536	-4.36356	1.27965e-05	4.89502e-05
ENSG00000124449	IRGC	0.883063	1.17112	0.268421	4.363	1.28288e-05	4.90531e-05
ENSG00000232048	HNRNPCP9	1.53742	1.34299	0.307935	4.36126	1.29314e-05	4.94074e-05
ENSG00000106648	GALNTL5	1.73149	1.27686	0.292788	4.36102	1.29459e-05	4.94461e-05
ENSG00000166159	LRTM2	1.15334	1.1139	0.255517	4.3594	1.30417e-05	4.97696e-05
ENSG00000206841	RNU6-409P	0.645851	1.11109	0.255402	4.35036	1.35912e-05	5.16782e-05
ENSG00000229954	MTND2P2	0.388668	1.2561	0.288923	4.34752	1.37685e-05	5.22819e-05
ENSG00000207331	RNU6-1263P	0.86787	1.09139	0.251127	4.34597	1.38659e-05	5.2625e-05
ENSG00000201198	RNU6-879P	0.48351	1.19772	0.275952	4.3403	1.42289e-05	5.38618e-05
ENSG00000237579	LINC01514	0.555986	1.63395	0.376468	4.34022	1.42342e-05	5.3869e-05
ENSG00000221641	MIR1268A	0.600517	1.52285	0.350934	4.33942	1.42859e-05	5.40502e-05
ENSG00000241785	RN7SL390P	0.643613	1.22308	0.28198	4.33745	1.44147e-05	5.45102e-05
ENSG00000286660	LOC105374058	0.579085	1.98949	0.459069	4.33375	1.46587e-05	5.53585e-05
ENSG00000242641	LINC00971	1.3038	1.27216	0.293616	4.33274	1.47265e-05	5.55912e-05
ENSG00000185182	GOLGA8EP	0.696762	1.50745	0.347951	4.33237	1.47512e-05	5.56749e-05
ENSG00000236745	YRDCP2	0.646405	1.00284	0.23151	4.33174	1.47934e-05	5.58109e-05
ENSG00000167580	AQP2	87.0401	-1.69038	0.390404	-4.32981	1.49235e-05	5.62403e-05
ENSG00000187922	LCN10	2.60865	1.00088	0.231188	4.3293	1.49581e-05	5.63426e-05
ENSG00000244107	RN7SL250P	0.516052	1.01643	0.234805	4.32882	1.49912e-05	5.64471e-05
ENSG00000172320	OR5A1	1.58649	1.14273	0.264019	4.32822	1.50319e-05	5.65777e-05
ENSG00000205396	LINC00661	1.70163	1.31454	0.304231	4.32086	1.5542e-05	5.83074e-05
ENSG00000172900	ACTE1P	0.931043	1.17446	0.271816	4.32079	1.55468e-05	5.83158e-05
ENSG00000162009	SSTR5	9.34415	-1.17501	0.271958	-4.32057	1.55629e-05	5.83666e-05
ENSG00000258537	FRMD6-AS2	0.588521	1.07366	0.248515	4.32031	1.55812e-05	5.84154e-05
ENSG00000138207	RBP4	4954.63	-1.16967	0.270801	-4.31931	1.56519e-05	5.86317e-05
ENSG00000223979	SMCR2	0.602425	1.05327	0.243855	4.31923	1.56574e-05	5.86476e-05
ENSG00000229890	ACTP1	1.32168	1.04137	0.241147	4.3184	1.57166e-05	5.88398e-05
ENSG00000241461	RN7SL182P	0.660503	1.4023	0.324791	4.31755	1.57771e-05	5.90466e-05
ENSG00000206013	IFITM5	4.92418	1.17151	0.27174	4.31114	1.62416e-05	6.06238e-05
ENSG00000266463	MIR3196	1.00749	1.74435	0.404865	4.30849	1.64376e-05	6.1284e-05
ENSG00000283025	LOC124903925	6.05003	1.79881	0.41757	4.30782	1.64874e-05	6.14546e-05
ENSG00000157005	SST	957.455	-1.37427	0.319206	-4.30528	1.66778e-05	6.21126e-05
ENSG00000237731	RNGTTP1	0.609662	1.04705	0.243228	4.3048	1.6714e-05	6.22268e-05
ENSG00000242525	OR7E100P	3.30525	1.0647	0.247631	4.29953	1.71158e-05	6.35755e-05
ENSG00000278889	OR2S2	0.762861	1.06076	0.246723	4.2994	1.71261e-05	6.36086e-05
ENSG00000272536	RN7SL840P	0.56151	1.26202	0.293583	4.29867	1.71829e-05	6.37881e-05
ENSG00000134216	CHIA	3.20896	-1.0759	0.250437	-4.2961	1.73828e-05	6.44239e-05
ENSG00000232463	RPL13P7	1.23855	1.15981	0.269992	4.29573	1.74121e-05	6.45165e-05
ENSG00000254775	LOC105375861	1.09011	1.08763	0.253242	4.29484	1.7482e-05	6.47542e-05
ENSG00000216471	RPSAP43	1.1043	1.06096	0.247221	4.29154	1.77439e-05	6.5643e-05
ENSG00000204117	LOC100287792	1.94352	1.18573	0.276427	4.28949	1.79087e-05	6.62093e-05
ENSG00000225271	NOLC1P1	0.951823	1.3416	0.312921	4.28734	1.80828e-05	6.67596e-05
ENSG00000212176	RNA5SP207	0.525923	1.32529	0.309266	4.28529	1.825e-05	6.73272e-05
ENSG00000263909	MIR5000	0.619173	1.19445	0.278978	4.28153	1.85614e-05	6.83975e-05
ENSG00000140623	SEPTIN12	1.30472	1.22984	0.287462	4.27827	1.88355e-05	6.93732e-05
ENSG00000155052	CNTNAP5	121.332	-1.1479	0.268444	-4.27613	1.90173e-05	7.0003e-05
ENSG00000188782	CATSPER4	2.60205	1.55196	0.363065	4.2746	1.91482e-05	7.04091e-05
ENSG00000251005	H3P15	0.442583	2.0325	0.475652	4.27307	1.92796e-05	7.08584e-05
ENSG00000146678	IGFBP1	979.456	-1.20561	0.282446	-4.26847	1.96819e-05	7.21602e-05
ENSG00000230461	PROX1-AS1	4.93458	1.10034	0.257824	4.26779	1.97422e-05	7.23695e-05
ENSG00000267218	LOC100421620	1.11571	1.04634	0.245258	4.26629	1.98754e-05	7.27863e-05
ENSG00000267779	LINC01533	1.88268	1.29646	0.303903	4.26603	1.98981e-05	7.28601e-05
ENSG00000157851	DPYSL5	14.0632	-1.19772	0.280924	-4.26349	2.01258e-05	7.36075e-05
ENSG00000231839	DPY19L4P2	0.988025	1.52221	0.357212	4.26136	2.03187e-05	7.42648e-05
ENSG00000005001	PRSS22	22.4952	-1.17191	0.275241	-4.25777	2.06476e-05	7.53628e-05
ENSG00000221046	RNU6ATAC38P	0.728924	1.17827	0.2769	4.25521	2.0885e-05	7.61366e-05
ENSG00000200138	RNY1P10	1.38173	1.3972	0.328617	4.25176	2.12101e-05	7.72093e-05
ENSG00000253005	RNU6-176P	0.697061	1.08473	0.255189	4.25071	2.13097e-05	7.75217e-05
ENSG00000123201	GUCY1B2	116.781	1.12566	0.264846	4.25026	2.13521e-05	7.76572e-05
ENSG00000254489	MPPED2-AS1	3.15462	-1.39187	0.327669	-4.24779	2.15887e-05	7.84541e-05
ENSG00000274391	TPTE	0.431266	1.57567	0.371028	4.24676	2.1688e-05	7.8777e-05
ENSG00000170608	FOXA3	23.2252	-1.03155	0.243302	-4.2398	2.23715e-05	8.10239e-05
ENSG00000249177	MTND4P29	0.457852	1.25149	0.295218	4.2392	2.24321e-05	8.11911e-05
ENSG00000233300	EIF4A1P1	0.639692	1.10536	0.260854	4.23746	2.2606e-05	8.17615e-05
ENSG00000254081	LINC01299	0.702575	1.2856	0.303428	4.23691	2.26614e-05	8.19551e-05
ENSG00000175676	GOLGA8DP	1.1437	1.15062	0.271599	4.23646	2.27073e-05	8.2088e-05
ENSG00000247213	LINC01498	1.65182	1.00588	0.237765	4.23058	2.33093e-05	8.40752e-05
ENSG00000251258	RFPL4B	4.73263	-1.20921	0.286228	-4.22462	2.3934e-05	8.61008e-05
ENSG00000239428	GM2AP2	0.691676	1.0236	0.242324	4.22408	2.39915e-05	8.62796e-05
ENSG00000239542	RN7SL399P	0.465954	1.43924	0.341005	4.22057	2.43688e-05	8.74761e-05
ENSG00000251900	VTRNA2-2P	0.656776	1.55268	0.367933	4.22002	2.44284e-05	8.76621e-05
ENSG00000157703	SVOPL	25.9138	-1.07291	0.254336	-4.21847	2.45964e-05	8.82229e-05
ENSG00000226126	PSMC1P12	1.50765	1.46346	0.347069	4.21661	2.47999e-05	8.88745e-05
ENSG00000240641	RN7SL580P	1.31688	1.06349	0.252263	4.21578	2.48917e-05	8.91469e-05
ENSG00000173389	IQCF1	0.39955	1.35345	0.32111	4.21493	2.49858e-05	8.94698e-05
ENSG00000250930	LNX1-AS1	0.807148	1.03185	0.24484	4.21438	2.50468e-05	8.96761e-05
ENSG00000226005	LINC02660	0.745358	1.00086	0.237637	4.21171	2.53441e-05	9.05939e-05
ENSG00000185002	RFX6	1.65773	1.11465	0.264789	4.20956	2.55865e-05	9.13373e-05
ENSG00000183470	FLJ40288	0.573909	1.51743	0.360551	4.20864	2.5691e-05	9.16738e-05
ENSG00000231031	LINC01804	1.38253	1.32754	0.315591	4.20653	2.59321e-05	9.24536e-05
ENSG00000271765	RN7SKP299	0.751521	1.07742	0.256193	4.20551	2.60493e-05	9.27977e-05
ENSG00000164076	CAMKV	3.85665	1.26801	0.301633	4.20381	2.62454e-05	9.34077e-05
ENSG00000186103	ARGFX	1.80404	1.11066	0.26443	4.20019	2.66687e-05	9.47866e-05
ENSG00000101890	GUCY2F	1.18825	1.03436	0.246277	4.19999	2.66928e-05	9.48648e-05
ENSG00000172461	FUT9	21.4998	-1.34695	0.320871	-4.19779	2.69538e-05	9.57243e-05
ENSG00000164393	ADGRF2	46.5691	-1.07406	0.25601	-4.1954	2.72396e-05	9.66326e-05
ENSG00000240624	RPL17P4	0.515327	1.09144	0.260611	4.18798	2.81444e-05	9.94427e-05
ENSG00000259518	LINC01583	4.72353	1.14947	0.274659	4.18507	2.85084e-05	0.000100634
ENSG00000233940	RPL12P45	0.742369	1.63277	0.390191	4.18455	2.85735e-05	0.000100824
ENSG00000215117	LINC00588	3.11613	-2.46715	0.590469	-4.17829	2.93706e-05	0.000103434
ENSG00000248391	LINC02064	2.21491	1.45862	0.349316	4.17566	2.97128e-05	0.000104541
ENSG00000205442	IZUMO3	0.534293	1.49767	0.359159	4.16994	3.04684e-05	0.000106932
ENSG00000107447	DNTT	5.17645	-1.53676	0.368545	-4.16981	3.0485e-05	0.000106982
ENSG00000265879	MIR4748	0.564813	1.14189	0.273891	4.16914	3.05755e-05	0.000107249
ENSG00000105205	CLC	4.74462	-1.13471	0.272342	-4.1665	3.09314e-05	0.000108371
ENSG00000252539	RNA5SP462	0.507559	1.05923	0.254361	4.16428	3.12337e-05	0.000109285
ENSG00000222743	RNU6-1190P	0.556922	1.21573	0.292152	4.16131	3.16432e-05	0.000110641
ENSG00000213431	ABRAXAS1P1	0.874451	1.18779	0.285516	4.16016	3.18021e-05	0.000111144
ENSG00000260378	LOC105371090	1.02393	1.0212	0.245558	4.15868	3.20092e-05	0.000111799
ENSG00000172782	FADS6	20.0922	-1.19292	0.287028	-4.15609	3.23735e-05	0.000112966
ENSG00000253354	LOC105379388	0.785549	1.58946	0.382645	4.15386	3.26906e-05	0.000114002
ENSG00000237041	RPL27P8	0.514065	1.30643	0.314726	4.151	3.31026e-05	0.000115286
ENSG00000171487	NLRP5	1.99069	1.42177	0.342866	4.14672	3.37275e-05	0.000117254
ENSG00000286790	LOC124903658	0.408147	1.35276	0.326463	4.14369	3.41766e-05	0.000118733
ENSG00000167098	SUN5	0.549889	1.57247	0.379803	4.14021	3.46989e-05	0.000120334
ENSG00000239221	RN7SL442P	1.37358	1.42181	0.34389	4.1345	3.55731e-05	0.000123109
ENSG00000135175	OCM2	0.560309	1.42244	0.34414	4.13331	3.57573e-05	0.000123632
ENSG00000228358	LINC02263	1.93432	1.27649	0.30918	4.12864	3.64922e-05	0.000125989
ENSG00000276397	LINC01879	0.970141	1.12017	0.271319	4.1286	3.6498e-05	0.000126
ENSG00000230219	CIBAR1P2	0.744676	1.07938	0.261515	4.12742	3.66863e-05	0.000126601
ENSG00000267761	MIR4527HG	1.51431	1.25129	0.303464	4.12337	3.73364e-05	0.000128647
ENSG00000129221	AIPL1	2.07458	1.05176	0.255249	4.12053	3.78008e-05	0.000130128
ENSG00000127318	IL22	0.680591	1.06223	0.257851	4.11957	3.79578e-05	0.000130559
ENSG00000188101	ALOX15P2	0.74996	1.19036	0.289062	4.11801	3.82151e-05	0.000131303
ENSG00000103546	SLC6A2	5.00195	-1.43318	0.348528	-4.11209	3.92086e-05	0.000134398
ENSG00000259663	ISL1-DT	0.995499	1.41856	0.345299	4.10819	3.9877e-05	0.000136492
ENSG00000218632	RPL7P28	0.807481	1.03958	0.253158	4.10644	4.01804e-05	0.000137488
ENSG00000264566	MIR23C	5.20668	1.02493	0.249654	4.10539	4.03634e-05	0.000138031
ENSG00000146839	ZAN	16.611	1.16473	0.283898	4.10263	4.08486e-05	0.000139542
ENSG00000189030	VHLL	0.805636	1.15474	0.282068	4.09382	4.24324e-05	0.000144415
ENSG00000177202	SPACA4	1.78797	1.15084	0.28115	4.09333	4.25223e-05	0.000144699
ENSG00000254852	NPIPA2	5.81874	1.03556	0.253095	4.09159	4.28425e-05	0.000145656
ENSG00000186960	LINC01551	1.52427	1.14592	0.280264	4.08871	4.33774e-05	0.000147308
ENSG00000222777	RNU6-233P	0.461785	1.19972	0.293794	4.08355	4.43526e-05	0.000150347
ENSG00000224910	LINC01766	0.953857	1.15744	0.283481	4.08294	4.447e-05	0.000150734
ENSG00000255595	LOC101927531	2.12959	1.30885	0.32109	4.07626	4.5766e-05	0.000154752
ENSG00000235462	TAB3P1	0.728229	1.27666	0.313302	4.07486	4.60422e-05	0.000155594
ENSG00000266729	DSG1-AS1	0.51725	1.4593	0.358174	4.07427	4.61585e-05	0.000155893
ENSG00000288460	SMIM42	0.973113	1.12305	0.275673	4.07385	4.62424e-05	0.000156115
ENSG00000203740	NTMT2	1.41968	1.11936	0.27502	4.07011	4.69905e-05	0.00015837
ENSG00000183559	C10orf120	0.540789	1.64226	0.403829	4.06672	4.76798e-05	0.000160525
ENSG00000231148	HMGB1P7	0.473389	1.18383	0.291173	4.06574	4.78806e-05	0.000161153
ENSG00000234265	LINC01723	0.465708	1.36356	0.335515	4.06407	4.82242e-05	0.000162164
ENSG00000203396	LOC100128906	1.25389	1.42877	0.351855	4.06069	4.89276e-05	0.000164382
ENSG00000148215	OR5C1	1.06304	1.23012	0.303	4.0598	4.91147e-05	0.000164908
ENSG00000047936	ROS1	8.35072	1.13393	0.279373	4.05884	4.93162e-05	0.000165539
ENSG00000201852	RNU6-702P	0.544546	1.09261	0.269362	4.05631	4.98534e-05	0.00016708
ENSG00000170848	PSG6	1.52801	1.4352	0.353871	4.0557	4.99833e-05	0.000167491
ENSG00000275451	MIR6085	0.685906	1.18479	0.292264	4.05385	5.03817e-05	0.000168725
ENSG00000268964	ERVV-2	12.5307	-1.28996	0.318291	-4.05277	5.06152e-05	0.000169394
ENSG00000207208	RNU6-790P	0.639818	1.02109	0.252148	4.04955	5.13163e-05	0.000171549
ENSG00000263574	LOC100134391	0.57347	1.16472	0.287736	4.04786	5.16883e-05	0.000172677
ENSG00000239168	RNU7-197P	0.415676	1.52134	0.375926	4.0469	5.19012e-05	0.000173272
ENSG00000250685	LOC654780	0.406866	1.00072	0.247537	4.04269	5.28411e-05	0.00017624
ENSG00000228055	FAM245A	4.61893	-1.07708	0.266593	-4.04017	5.34132e-05	0.00017799
ENSG00000265933	LINC00668	4.19218	1.22657	0.303759	4.03798	5.39145e-05	0.000179541
ENSG00000256597	LINC02393	0.607499	1.20894	0.299544	4.03594	5.43848e-05	0.000180973
ENSG00000237111	IGHJ3P	7.51559	1.14551	0.284831	4.02171	5.77761e-05	0.000191324
ENSG00000189169	KRTAP10-12	0.63968	1.79825	0.44736	4.0197	5.82722e-05	0.000192768
ENSG00000251325	LOC124900842	0.59506	1.63568	0.407019	4.01868	5.85247e-05	0.000193546
ENSG00000259234	ANKRD34C-AS1	0.892449	1.09251	0.272081	4.01537	5.93528e-05	0.000196055
ENSG00000237463	LRRC52-AS1	2.22366	-2.39357	0.596264	-4.01429	5.96263e-05	0.0001969
ENSG00000178235	SLITRK1	1.92143	1.07953	0.268936	4.0141	5.96742e-05	0.000197037
ENSG00000251249	LINC03074	1.18959	1.15293	0.287257	4.0136	5.97998e-05	0.000197401
ENSG00000262480	SAMD11P1	0.495939	1.25601	0.312966	4.01326	5.98871e-05	0.000197631
ENSG00000237401	LINC01304	1.8352	1.14947	0.286529	4.01169	6.02861e-05	0.000198787
ENSG00000242583	KMT5AP3	0.395925	1.02796	0.256256	4.01146	6.03447e-05	0.000198966
ENSG00000241821	RN7SL170P	0.746409	1.43782	0.358598	4.00956	6.08313e-05	0.000200438
ENSG00000229042	LOC101927159	0.477771	1.38123	0.344574	4.00852	6.10993e-05	0.000201292
ENSG00000109132	PHOX2B	1.00027	1.52051	0.379566	4.00592	6.17767e-05	0.00020333
ENSG00000182901	RGS7	53.1569	-1.2583	0.314183	-4.00499	6.20201e-05	0.000204056
ENSG00000252421	RNU6-1069P	0.857898	1.03141	0.257605	4.00385	6.2319e-05	0.00020492
ENSG00000119919	NKX2-3	14.0297	-1.30923	0.327067	-4.00295	6.25577e-05	0.000205675
ENSG00000252393	RNU6-1004P	0.702189	1.08709	0.271636	4.002	6.28105e-05	0.00020643
ENSG00000258320	LOC100128674	0.883198	1.29612	0.323931	4.00121	6.302e-05	0.000207028
ENSG00000131864	USP29	0.945517	1.18079	0.295122	4.00103	6.3068e-05	0.000207171
ENSG00000231683	KILH	28.976	-1.04134	0.260401	-3.99898	6.36169e-05	0.000208852
ENSG00000230986	DDX3P2	0.36782	1.02623	0.257197	3.99004	6.60614e-05	0.000216214
ENSG00000108702	CCL1	0.78646	1.1095	0.278378	3.98558	6.73164e-05	0.000220014
ENSG00000255460	ZDHHC20P3	0.442422	1.32873	0.334135	3.97662	6.99023e-05	0.000227775
ENSG00000151224	MAT1A	192.805	-1.13905	0.286563	-3.97488	7.04157e-05	0.000229149
ENSG00000261624	NDUFB10P2	0.77184	1.09023	0.274391	3.97327	7.08934e-05	0.000230587
ENSG00000224045	PAEPP1	0.523441	1.66458	0.419268	3.9702	7.18117e-05	0.000233287
ENSG00000239279	RN7SL184P	0.676418	1.14325	0.288062	3.96878	7.22428e-05	0.000234535
ENSG00000261701	HPR	27.6316	-1.27298	0.321003	-3.96563	7.3203e-05	0.000237399
ENSG00000165953	SERPINA12	11.2917	1.29234	0.325997	3.96428	7.36184e-05	0.00023857
ENSG00000250954	LOC101928622	1.13436	1.09261	0.275702	3.96302	7.40083e-05	0.000239713
ENSG00000258390	LINC02318	0.638472	1.00019	0.252421	3.96238	7.42062e-05	0.000240302
ENSG00000224297	LOC100133316	0.705035	1.5469	0.390605	3.96027	7.48635e-05	0.000242169
ENSG00000186244	RPL21P124	0.510109	1.32882	0.335699	3.95836	7.54677e-05	0.000243878
ENSG00000251922	LOC124902573	1.30157	1.01151	0.255697	3.9559	7.62474e-05	0.000246203
ENSG00000251834	RNU6-319P	0.344563	1.30427	0.329717	3.95571	7.63074e-05	0.000246362
ENSG00000225546	LINC02476	0.831406	1.28883	0.325901	3.95465	7.66461e-05	0.000247384
ENSG00000255476	LOC101928008	0.881295	1.0068	0.255086	3.94691	7.91677e-05	0.000254701
ENSG00000182591	KRTAP11-1	0.43185	1.46972	0.372434	3.94624	7.93879e-05	0.000255318
ENSG00000235869	RPS26P12	0.564162	1.00766	0.255351	3.94619	7.94059e-05	0.000255358
ENSG00000181009	OR52N5	0.521853	1.48269	0.375753	3.94591	7.94966e-05	0.000255613
ENSG00000260026	LINC02189	0.69125	1.00928	0.256282	3.93817	8.21043e-05	0.000263283
ENSG00000176318	FOXN3P1	0.651277	1.12182	0.285152	3.9341	8.35095e-05	0.000267236
ENSG00000248550	OTX2-AS1	1.00018	1.12066	0.28487	3.93395	8.35596e-05	0.00026734
ENSG00000249279	LINC02057	1.43569	1.15327	0.293549	3.92873	8.53951e-05	0.000272747
ENSG00000215403	LL22NC01-81G9.3	0.463552	1.16183	0.296058	3.92433	8.69727e-05	0.000277293
ENSG00000230316	FEZF1-AS1	4.92126	1.12973	0.287935	3.92356	8.72507e-05	0.000278022
ENSG00000283758	PMIS2	0.658186	1.542	0.393447	3.9192	8.88432e-05	0.000282716
ENSG00000113805	CNTN3	105.898	-1.022	0.260858	-3.91785	8.93426e-05	0.000284205
ENSG00000264845	LOC105372179	0.991765	1.0287	0.262797	3.91444	9.06138e-05	0.000287862
ENSG00000165762	OR4K2	2.39636	1.28286	0.328181	3.90901	9.2674e-05	0.000293702
ENSG00000163331	DAPL1	30.7235	-1.10989	0.28397	-3.90847	9.28818e-05	0.000294298
ENSG00000241961	RPL17P31	0.50771	1.03546	0.264935	3.90835	9.29296e-05	0.000294429
ENSG00000264515	VSTM2B-DT	0.974464	1.24993	0.319959	3.90652	9.36353e-05	0.000296408
ENSG00000286257	LOC124903324	2.34425	1.12379	0.287671	3.90651	9.3638e-05	0.000296408
ENSG00000236511	LINC01231	0.885058	1.14329	0.292889	3.90348	9.48181e-05	0.000299653
ENSG00000199426	RNU1-108P	0.872456	1.34394	0.344642	3.89951	9.63883e-05	0.000303974
ENSG00000157211	CDCP2	0.43127	1.05462	0.270983	3.89184	9.94859e-05	0.000312625
ENSG00000241369	LINC01192	2.19465	1.24033	0.318742	3.89134	9.96902e-05	0.00031318
ENSG00000226255	UBE2V2P1	0.512076	1.40593	0.361403	3.89022	0.000100154	0.000314506
ENSG00000207056	RNU1-8P	0.540576	1.52375	0.391789	3.88921	0.000100569	0.000315611
ENSG00000248488	PGAM4P2	0.463531	1.67509	0.430716	3.88908	0.000100627	0.00031577
ENSG00000241997	RN7SL323P	0.497613	1.53007	0.39359	3.88746	0.000101298	0.000317698
ENSG00000173285	OR10K1	0.678909	1.32336	0.340469	3.88685	0.000101551	0.000318427
ENSG00000258028	LOC107984685	1.09465	1.28255	0.33018	3.8844	0.000102581	0.000321296
ENSG00000177354	C10orf71	2.90511	-1.82535	0.469928	-3.88431	0.000102622	0.000321403
ENSG00000187569	DPPA3	0.975356	1.38542	0.35714	3.87919	0.000104803	0.000327573
ENSG00000231316	RPL31P29	1.15353	1.35059	0.3482	3.87879	0.000104979	0.000328078
ENSG00000100078	PLA2G3	1.44652	-1.43285	0.369658	-3.87616	0.000106117	0.000331381
ENSG00000227412	STK33P1	0.73415	1.52772	0.39414	3.87608	0.000106151	0.000331464
ENSG00000198491	LOC101929106	0.632622	1.20621	0.311261	3.87523	0.000106524	0.000332537
ENSG00000244253	RPS29P24	0.646678	1.48877	0.384225	3.87475	0.000106735	0.000333102
ENSG00000240584	RN7SL547P	0.863861	1.28441	0.331807	3.87097	0.000108404	0.000338076
ENSG00000239923	RN7SL864P	0.422156	1.23735	0.319783	3.86934	0.00010913	0.000340128
ENSG00000157060	SHCBP1L	0.992327	1.02213	0.264186	3.86898	0.000109291	0.000340528
ENSG00000243383	RN7SL89P	0.405037	1.26755	0.327621	3.86897	0.000109296	0.000340528
ENSG00000242671	LINC02010	0.490449	1.46602	0.379186	3.86623	0.000110532	0.000343997
ENSG00000213335	CLNS1AP1	0.550457	1.26376	0.327008	3.86463	0.00011126	0.000346047
ENSG00000202124	RNY4P3	0.34058	1.14082	0.295205	3.8645	0.000111315	0.000346146
ENSG00000260965	RPL23AP91	0.791553	1.1903	0.30811	3.86324	0.000111895	0.000347757
ENSG00000176951	OR51N1P	0.630738	1.47917	0.383471	3.85733	0.000114634	0.000355483
ENSG00000221468	RNU6ATAC11P	0.448068	1.27838	0.33142	3.85728	0.000114658	0.000355534
ENSG00000124107	SLPI	1221.76	-1.05601	0.273796	-3.85694	0.000114817	0.000355978
ENSG00000226567	LINC00606	0.721966	1.43737	0.372695	3.85668	0.000114936	0.000356324
ENSG00000287000	LOC124903585	0.858721	1.27185	0.329822	3.85616	0.000115182	0.000356889
ENSG00000068985	PAGE1	0.583289	1.83757	0.477742	3.84637	0.000119881	0.000369896
ENSG00000267777	LINC01791	0.620399	1.1179	0.2907	3.84556	0.00012028	0.000371049
ENSG00000102837	OLFM4	20.8539	-1.04117	0.270819	-3.84451	0.000120791	0.000372423
ENSG00000224286	LINC01142	0.631571	1.07144	0.278996	3.84033	0.000122869	0.000378233
ENSG00000259978	MRPS21P8	0.355855	1.4921	0.38858	3.83988	0.000123095	0.000378823
ENSG00000242793	RPL9P26	0.399439	1.81481	0.47268	3.83939	0.000123338	0.000379482
ENSG00000265612	MIR4539	2.44893	1.03526	0.269642	3.83939	0.000123342	0.000379482
ENSG00000183206	POTEC	0.566333	1.2624	0.329125	3.83563	0.000125243	0.000384671
ENSG00000275722	LYZL6	0.415964	1.235	0.322135	3.8338	0.000126177	0.000387223
ENSG00000232125	DYTN	0.945219	1.01569	0.265171	3.83034	0.000127968	0.00039248
ENSG00000165509	MAGEC3	5.48268	1.00391	0.262391	3.82602	0.00013023	0.000398383
ENSG00000213233	RPL23AP62	0.788697	1.43373	0.374819	3.82513	0.000130701	0.000399608
ENSG00000230318	XRCC6P3	0.760701	1.04173	0.272359	3.82484	0.000130857	0.000400003
ENSG00000250730	HMGB3P3	0.486753	1.11729	0.292115	3.82484	0.000130856	0.000400003
ENSG00000252373	RNU6-358P	0.657979	1.19285	0.312609	3.81579	0.00013575	0.000413361
ENSG00000224443	NME2P2	0.51795	1.013	0.265656	3.81321	0.000137174	0.00041702
ENSG00000214107	MAGEB1	0.449664	2.14866	0.563593	3.81243	0.000137606	0.000418246
ENSG00000237751	LINC01143	1.17292	1.19091	0.312725	3.80816	0.000140002	0.000424699
ENSG00000135226	UGT2B28	3.00608	-1.31538	0.345445	-3.80778	0.00014022	0.0004253
ENSG00000249505	JMJD4P1	0.487683	1.11344	0.292601	3.80534	0.000141611	0.000429319
ENSG00000230282	RPL7P61	0.956202	1.2576	0.33067	3.80319	0.000142845	0.000432623
ENSG00000287775	LOC124900818	0.583362	1.37412	0.361688	3.7992	0.000145165	0.000438968
ENSG00000222030	LINC01793	0.426021	1.48796	0.391684	3.79889	0.000145347	0.000439429
ENSG00000260598	FRG2IP	0.577294	1.3684	0.360285	3.7981	0.00014581	0.00044077
ENSG00000188425	NANOS2	2.14978	1.31454	0.346111	3.79802	0.000145855	0.000440818
ENSG00000214782	MS4A18	0.646513	1.12197	0.295552	3.7962	0.000146929	0.000443707
ENSG00000225802	WARS1P1	0.517334	1.04415	0.275313	3.79258	0.000149093	0.000449486
ENSG00000237330	RNF223	4.57063	-1.00996	0.266341	-3.79198	0.000149452	0.000450389
ENSG00000179813	FAM216B	0.683472	1.25412	0.330993	3.78896	0.000151281	0.000455169
ENSG00000200942	RNU6-501P	0.54151	1.04314	0.275446	3.78709	0.000152424	0.00045821
ENSG00000249616	CCNB3P1	0.818619	1.43868	0.380098	3.78503	0.00015369	0.000461492
ENSG00000164113	ADAD1	0.544854	1.20282	0.317812	3.7847	0.000153896	0.000462015
ENSG00000223807	BOLA3P4	0.900047	1.23171	0.325489	3.78419	0.000154207	0.000462889
ENSG00000016082	ISL1	1.13238	1.25363	0.3316	3.78056	0.000156476	0.000469041
ENSG00000132207	SLX1A	0.420153	1.04736	0.277227	3.77798	0.000158105	0.000473388
ENSG00000224674	EIF3EP2	1.25257	1.36084	0.360637	3.77343	0.000161015	0.000481271
ENSG00000129988	LBP	1462.24	-1.17609	0.311909	-3.77064	0.000162832	0.000486344
ENSG00000154997	SEPTIN14	1.25386	1.00581	0.267237	3.76374	0.000167391	0.000498835
ENSG00000226741	LINC02554	4.86934	-1.26301	0.335582	-3.76365	0.000167451	0.000498983
ENSG00000188784	PLA2G2E	0.493155	1.3675	0.363789	3.75903	0.000170572	0.000507366
ENSG00000232918	RPL21P26	0.512643	1.33399	0.355205	3.75555	0.000172964	0.000513809
ENSG00000228044	LOC101927787	2.63003	-1.23257	0.328434	-3.75287	0.000174819	0.000518773
ENSG00000174948	GPR149	0.526317	1.39321	0.37129	3.75234	0.000175189	0.000519769
ENSG00000226562	CYP4F26P	3.27358	1.15295	0.30728	3.7521	0.000175358	0.000520234
ENSG00000248834	MARK2P5	0.696651	1.3983	0.372761	3.75121	0.000175985	0.000521856
ENSG00000238169	LINC01053	1.39216	1.29505	0.345362	3.74985	0.000176943	0.000524523
ENSG00000212303	RNU6-1154P	0.458513	1.13231	0.302306	3.74558	0.000179975	0.000532457
ENSG00000229762	LOC100420540	1.0464	1.51039	0.403385	3.7443	0.000180899	0.000534908
ENSG00000278598	MIR6775	0.708677	1.04765	0.280159	3.73947	0.000184406	0.000544207
ENSG00000169297	NR0B1	6.43667	-1.78225	0.476708	-3.73866	0.000185003	0.000545755
ENSG00000140459	CYP11A1	64.6844	-1.11455	0.298526	-3.7335	0.000188836	0.00055626
ENSG00000259947	LINC02124	0.685312	1.09617	0.293847	3.73042	0.000191161	0.000562114
ENSG00000200516	RNA5SP378	0.549328	1.45839	0.3911	3.72894	0.000192285	0.000565197
ENSG00000211891	IGHE	13.4661	-1.02962	0.277031	-3.71664	0.000201892	0.000591197
ENSG00000262366	NDUFA3P6	1.07784	1.3799	0.371672	3.71269	0.000205069	0.000599679
ENSG00000224074	LINC00691	0.577885	1.08826	0.29328	3.71065	0.000206726	0.000603936
ENSG00000223739	RPS15AP15	0.70066	1.06481	0.286968	3.71056	0.000206801	0.000604078
ENSG00000260133	CA5AP1	0.502887	1.2646	0.34088	3.7098	0.000207424	0.00060578
ENSG00000204007	GLT6D1	0.802964	1.29405	0.348969	3.70821	0.000208733	0.000609324
ENSG00000241131	LINC02032	0.97107	1.44129	0.388698	3.708	0.000208901	0.000609736
ENSG00000226454	LRFN2	0.840488	1.10043	0.296962	3.70564	0.000210859	0.000615091
ENSG00000272412	RN7SL778P	0.383425	1.25593	0.339043	3.70435	0.000211936	0.000618034
ENSG00000249851	RPS27AP18	0.626584	1.25322	0.338381	3.70358	0.000212577	0.000619743
ENSG00000236313	VN1R53P	0.555042	1.55134	0.419056	3.70198	0.000213919	0.000623252
ENSG00000277478	MIR6165	0.487982	1.14409	0.309242	3.69965	0.000215895	0.000628519
ENSG00000143954	REG3G	46.5839	-1.29771	0.350787	-3.69941	0.000216099	0.000629032
ENSG00000235627	SNRPFP4	0.429782	1.00361	0.27182	3.69219	0.000222332	0.000645546
ENSG00000169474	SPRR1A	1.28085	-1.74673	0.473098	-3.69211	0.0002224	0.000645701
ENSG00000283536	LOC122455340	0.523705	1.03843	0.281323	3.69122	0.000223178	0.000647709
ENSG00000239595	RN7SL79P	0.599137	1.41106	0.382297	3.69099	0.000223382	0.000648217
ENSG00000182346	DAOA	0.496142	1.3696	0.37124	3.68925	0.000224917	0.000652324
ENSG00000273694	LOC124904641	0.432187	1.0516	0.285049	3.6892	0.000224961	0.000652379
ENSG00000169469	SPRR1B	1.80993	-1.79426	0.486722	-3.68642	0.000227431	0.000658608
ENSG00000137440	FGFBP1	4.12263	-1.25384	0.3404	-3.68343	0.000230113	0.000665306
ENSG00000218281	H2AC9P	1.49773	1.09619	0.297797	3.681	0.000232325	0.000671397
ENSG00000142025	DMRTC2	1.95621	1.33854	0.363954	3.67777	0.000235279	0.000678974
ENSG00000167139	TBC1D21	0.711274	1.04332	0.28381	3.67611	0.000236814	0.000682923
ENSG00000231902	LOC105375971	0.948608	1.33733	0.364278	3.67119	0.000241426	0.000694575
ENSG00000276088	RN7SL620P	0.710457	1.32381	0.360706	3.67005	0.000242501	0.000697447
ENSG00000251228	LOC107986237	0.642491	1.3322	0.363005	3.66992	0.000242624	0.00069771
ENSG00000124812	CRISP1	0.402394	1.4684	0.400232	3.66888	0.000243619	0.000700302
ENSG00000264104	LOC100129135	1.06453	1.29233	0.352441	3.66679	0.000245617	0.000705506
ENSG00000229636	KRT8P21	1.18595	1.03725	0.283205	3.66254	0.000249726	0.000715709
ENSG00000232800	SLC7A15P	0.607915	1.34592	0.367746	3.6599	0.000252312	0.000722615
ENSG00000227941	UQCRBP2	0.365441	1.18583	0.324322	3.65633	0.000255849	0.000731807
ENSG00000227948	LOC100420226	2.08656	1.00022	0.274104	3.64908	0.000263186	0.000750604
ENSG00000277704	LOC100420879	0.484539	1.58517	0.435145	3.64285	0.000269639	0.000767112
ENSG00000183668	PSG9	3.27103	-1.6165	0.444402	-3.63748	0.000275313	0.000781821
ENSG00000231388	FMN2P1	0.50966	1.2077	0.332109	3.63645	0.000276426	0.000784634
ENSG00000132975	GPR12	0.828699	1.0163	0.279715	3.63333	0.000279782	0.00079306
ENSG00000126752	SSX1	3.80926	1.82051	0.501961	3.6268	0.00028696	0.00081131
ENSG00000258038	LINC02327	1.16154	1.02957	0.284942	3.61325	0.000302382	0.000849732
ENSG00000178395	CCDC185	1.86036	-1.53637	0.425256	-3.61281	0.000302894	0.00085092
ENSG00000147432	CHRNB3	0.608623	1.15429	0.319509	3.6127	0.000303023	0.000851216
ENSG00000197067	OR2T32P	0.482315	1.23548	0.34238	3.6085	0.00030797	0.000863704
ENSG00000132703	APCS	29.7466	-1.50097	0.416292	-3.60558	0.000311454	0.000872556
ENSG00000207583	MIR606	0.496226	1.1645	0.323001	3.60526	0.000311837	0.000873576
ENSG00000140015	KCNH5	2.68082	1.09349	0.30349	3.60304	0.000314515	0.000880363
ENSG00000198326	TMEM239	0.809117	1.08789	0.302028	3.60196	0.000315823	0.000883752
ENSG00000230852	LINC02857	1.14193	1.06979	0.297092	3.60089	0.000317133	0.00088692
ENSG00000230442	ASB15-AS1	0.622925	1.14894	0.319156	3.59995	0.00031828	0.000889631
ENSG00000248844	LINC02753	0.500862	1.02772	0.285677	3.59749	0.0003213	0.000897402
ENSG00000198765	SYCP1	0.929812	1.22309	0.340536	3.59167	0.000328567	0.000915597
ENSG00000185296	LOC646012	0.70546	1.3344	0.371618	3.59078	0.000329687	0.000918262
ENSG00000267968	LOC105372441	2.82813	-2.57132	0.71668	-3.58782	0.000333449	0.000927591
ENSG00000079393	DUSP13	2.88889	-1.07556	0.30017	-3.58316	0.00033946	0.00094239
ENSG00000242894	RN7SL634P	0.71149	1.3605	0.380148	3.57887	0.000345079	0.00095628
ENSG00000252560	RNU4-18P	0.519838	1.14202	0.319353	3.57605	0.000348829	0.00096566
ENSG00000249497	LINC02075	0.634802	1.16598	0.326147	3.57503	0.000350182	0.000969108
ENSG00000223611	SUPT20HL2	0.506618	1.15034	0.322039	3.57204	0.000354217	0.000978948
ENSG00000234853	NDUFA5P3	0.383248	1.05913	0.296547	3.57153	0.000354902	0.000980541
ENSG00000141946	ZIM3	0.776152	1.07217	0.300416	3.56896	0.000358404	0.00098894
ENSG00000232131	NCOA7-AS1	2.13734	-1.34622	0.377735	-3.56393	0.000365341	0.00100635
ENSG00000258098	LINC02286	0.38561	1.51118	0.424423	3.56055	0.000370075	0.00101759
ENSG00000144771	LRTM1	1.31471	1.06189	0.298423	3.55833	0.000373223	0.00102549
ENSG00000157131	C8A	3.13558	-1.44966	0.407423	-3.55812	0.000373512	0.00102603
ENSG00000213921	LEUTX	0.663388	1.36323	0.38313	3.55814	0.000373494	0.00102603
ENSG00000197428	OR51D1	0.86294	1.17534	0.33058	3.5554	0.000377399	0.00103608
ENSG00000244376	RN7SL636P	1.00483	1.17614	0.33087	3.55469	0.000378425	0.00103877
ENSG00000253056	RNU7-128P	0.478777	1.27512	0.358866	3.55321	0.000380566	0.00104407
ENSG00000196289	BECN2	2.30016	1.14228	0.321535	3.55258	0.00038147	0.00104616
ENSG00000231913	RARRES2P3	0.764845	1.53505	0.432145	3.55217	0.000382064	0.00104748
ENSG00000258758	LOC440180	0.565821	1.17412	0.331011	3.54709	0.000389517	0.00106584
ENSG00000240847	RN7SL497P	0.444399	1.61688	0.456028	3.54558	0.000391752	0.00107137
ENSG00000221826	PSG3	1.26565	1.16091	0.327651	3.54312	0.000395418	0.00108008
ENSG00000204300	TMEM225	0.997853	1.22768	0.346527	3.5428	0.000395903	0.00108127
ENSG00000232881	RPS10P21	0.954862	1.36103	0.384309	3.5415	0.000397862	0.00108629
ENSG00000259547	CYCSP2	0.504938	1.16447	0.328999	3.53944	0.000400975	0.00109406
ENSG00000113196	HAND1	1.51937	-1.26738	0.35854	-3.53483	0.000408035	0.0011111
ENSG00000165584	SSX3	0.639467	1.34177	0.379637	3.53435	0.000408781	0.00111293
ENSG00000145242	EPHA5	3.17593	-1.28212	0.362973	-3.53228	0.000411992	0.00112063
ENSG00000226918	RBMY2SP	0.73773	1.05204	0.297945	3.53097	0.000414034	0.00112546
ENSG00000212489	RNU6-1109P	0.545822	1.11201	0.315715	3.52219	0.000428	0.0011595
ENSG00000184111	RPL11P4	0.34393	1.22126	0.34777	3.5117	0.00044525	0.00120254
ENSG00000234780	LOC100420083	0.397221	1.6676	0.476103	3.5026	0.000460737	0.00124013
ENSG00000277720	H3C5P	0.65502	1.0314	0.294536	3.50177	0.000462181	0.00124379
ENSG00000281990	IGHV1-69-2	62.858	1.26475	0.361261	3.50094	0.000463618	0.00124699
ENSG00000286776	LOC105373575	0.790802	1.15436	0.329847	3.49969	0.000465794	0.00125231
ENSG00000241097	RPL36AP38	0.411743	1.31171	0.374969	3.49817	0.00046847	0.00125865
ENSG00000250712	LOC391713	0.495228	1.30966	0.374436	3.49768	0.000469318	0.00126066
ENSG00000215357	HSPD1P8	0.803273	1.10145	0.315115	3.4954	0.00047335	0.0012702
ENSG00000227759	VTI1BP4	0.505939	1.12382	0.323173	3.47746	0.000506191	0.00135011
ENSG00000207155	RNY1P14	0.455453	1.19503	0.343813	3.47581	0.000509322	0.00135782
ENSG00000196273	LINC00523	0.519826	1.25735	0.362226	3.47116	0.00051821	0.00137915
ENSG00000240627	RPS10P12	0.939179	1.02044	0.294005	3.47084	0.000518842	0.00138042
ENSG00000232301	LNCPRESS1	0.655027	1.23727	0.356629	3.46936	0.000521704	0.00138713
ENSG00000229708	MARK2P12	0.622957	1.51011	0.436254	3.46155	0.000537083	0.00142432
ENSG00000228815	MARK2P13	1.02306	1.09948	0.317697	3.46077	0.000538631	0.001428
ENSG00000251574	LOC105379109	1.06594	1.16106	0.335761	3.45799	0.000544222	0.00144147
ENSG00000171987	C11orf40	0.478564	1.5048	0.435284	3.45705	0.000546119	0.0014461
ENSG00000106304	SPAM1	0.815691	1.2566	0.363495	3.457	0.000546216	0.00144624
ENSG00000257747	LINC02426	0.671785	1.30033	0.376286	3.45569	0.000548885	0.00145271
ENSG00000226246	KRT18P36	0.846672	1.06465	0.308102	3.45552	0.000549223	0.00145351
ENSG00000232223	CNN2P10	0.461047	1.56221	0.45237	3.45338	0.000553602	0.00146398
ENSG00000201823	SNORD48	0.395785	1.06665	0.309084	3.45099	0.000558532	0.00147546
ENSG00000159224	GIP	1.90712	1.24941	0.362531	3.44636	0.000568198	0.00149739
ENSG00000252347	RNU6-1046P	0.421507	1.09445	0.318102	3.44055	0.000580526	0.00152657
ENSG00000258705	LOC100419912	0.902413	1.1371	0.330609	3.43941	0.000582985	0.00153268
ENSG00000258464	LOC105370409	0.531206	1.14732	0.334198	3.43306	0.00059681	0.00156427
ENSG00000242266	RN7SL456P	0.391518	1.30714	0.380843	3.43224	0.000598627	0.0015683
ENSG00000207306	RNU6-1152P	0.325543	1.01691	0.296293	3.4321	0.000598919	0.00156888
ENSG00000236306	LINC01241	0.73967	1.21479	0.354113	3.43052	0.00060243	0.00157735
ENSG00000201382	RNU6-558P	0.500718	1.06676	0.311003	3.43007	0.000603423	0.00157949
ENSG00000186367	MINAR2	0.823372	1.13236	0.330208	3.42922	0.00060531	0.00158397
ENSG00000130656	HBZ	0.759975	1.07095	0.312415	3.42797	0.000608106	0.00159036
ENSG00000259779	LINC01922	0.697947	1.01031	0.2948	3.4271	0.000610072	0.00159531
ENSG00000259696	LOC400347	0.864504	1.04374	0.305692	3.41434	0.00063937	0.00166351
ENSG00000226083	SLC39A12-AS1	0.496504	1.261	0.369442	3.41325	0.000641928	0.00166969
ENSG00000227555	MIR4290HG	2.30552	-1.40855	0.412922	-3.41119	0.000646801	0.00168081
ENSG00000260287	TBC1D3G	0.332645	1.10397	0.323684	3.41065	0.000648089	0.00168377
ENSG00000232991	GACAT1	0.384127	1.45898	0.42808	3.4082	0.000653922	0.00169794
ENSG00000225950	NTF4	0.976129	1.08869	0.319499	3.40748	0.000655661	0.00170206
ENSG00000204065	TCEAL5	3.27061	1.03051	0.303641	3.39383	0.000689225	0.00178056
ENSG00000250103	PANCR	8.45109	-1.10264	0.325205	-3.3906	0.000697409	0.00180005
ENSG00000231270	COBLP1	1.09666	1.22415	0.361461	3.38667	0.000707474	0.00182362
ENSG00000239513	LINC01210	0.89718	1.13099	0.334002	3.38618	0.000708737	0.00182657
ENSG00000250125	LINC02232	8.05055	-1.20911	0.357456	-3.38253	0.000718219	0.00184766
ENSG00000162891	IL20	1.8008	-1.12314	0.33225	-3.38041	0.000723786	0.00186034
ENSG00000198398	TMEM207	2.34457	-1.93395	0.573177	-3.3741	0.000740587	0.0018993
ENSG00000258419	LOC105370586	0.43808	1.3432	0.39842	3.37131	0.000748112	0.00191595
ENSG00000258223	PRSS58	0.505006	1.10009	0.326411	3.37027	0.000750956	0.00192243
ENSG00000234111	LINC02433	0.53716	1.05274	0.312472	3.36908	0.000754202	0.00192992
ENSG00000261194	LINC01898	0.639125	1.47364	0.437528	3.36811	0.000756862	0.00193585
ENSG00000129991	TNNI3	5.26432	-1.17233	0.34833	-3.36559	0.000763811	0.00195207
ENSG00000230923	LINC00309	0.537144	1.06123	0.315396	3.36477	0.000766087	0.00195733
ENSG00000219240	LOC644269	0.466218	1.25396	0.372861	3.36308	0.000770783	0.00196854
ENSG00000188624	IGFL3	1.1125	1.00123	0.298071	3.35902	0.000782187	0.00199416
ENSG00000206908	RNU1-136P	0.690159	1.30016	0.387148	3.35831	0.000784218	0.00199866
ENSG00000227564	LINC00376	0.432003	1.35489	0.403715	3.35604	0.000790662	0.0020136
ENSG00000243115	RN7SL849P	0.584335	1.33563	0.398358	3.35283	0.000799893	0.00203513
ENSG00000255030	OR8B5P	0.740293	1.29977	0.387687	3.35262	0.000800511	0.00203638
ENSG00000269651	LOC100422633	0.410141	1.27727	0.381033	3.35212	0.000801955	0.0020397
ENSG00000226392	MTATP6P21	0.375296	1.31917	0.393635	3.35125	0.000804468	0.00204529
ENSG00000186838	SELENOV	1.58428	1.06235	0.31703	3.35095	0.000805343	0.00204693
ENSG00000215148	PRSS41	0.946711	1.11772	0.33356	3.35089	0.000805534	0.0020473
ENSG00000255582	OR10G2	0.515016	1.13643	0.339337	3.34896	0.000811161	0.00206032
ENSG00000277946	RN7SL478P	0.679157	1.22743	0.366567	3.34844	0.000812669	0.00206392
ENSG00000253802	SIRLNT	2.00119	-1.40507	0.419686	-3.3479	0.000814259	0.00206714
ENSG00000253505	LOC124901880	0.647656	1.05006	0.313936	3.34482	0.000823365	0.00208779
ENSG00000277769	RBM22P4	0.637402	1.00628	0.301433	3.33833	0.000842848	0.0021307
ENSG00000225209	LOC102723427	0.666125	1.25069	0.374843	3.33657	0.000848186	0.00214251
ENSG00000145194	ECE2	0.562113	1.36461	0.409033	3.33618	0.00084938	0.00214517
ENSG00000283542	OASL2P	0.719505	1.02483	0.307255	3.33543	0.00085169	0.00215028
ENSG00000253579	SUMO2P16	0.386601	1.02695	0.308058	3.33364	0.000857173	0.00216278
ENSG00000215568	GAB4	0.499387	1.02999	0.308976	3.33356	0.00085741	0.00216326
ENSG00000140506	LMAN1L	0.644882	1.261	0.378668	3.33009	0.000868188	0.00218727
ENSG00000112273	HDGFL1	0.412654	1.15343	0.346408	3.3297	0.000869386	0.00219004
ENSG00000236507	LOC107987032	1.626	-1.7448	0.525231	-3.32197	0.000893842	0.00224548
ENSG00000215372	ZNF705G	1.16595	-1.46998	0.443358	-3.31556	0.000914602	0.00229098
ENSG00000248355	ARL2BPP6	0.899011	1.33671	0.403659	3.31147	0.000928055	0.00232055
ENSG00000253743	MARK2P11	0.605333	1.21856	0.368302	3.30859	0.000937671	0.00234173
ENSG00000118702	GHRH	0.446994	1.22785	0.37146	3.30546	0.000948207	0.00236515
ENSG00000261046	C2orf69P1	0.462568	1.52215	0.460694	3.30404	0.000953027	0.00237599
ENSG00000180409	OR10AA1P	0.389102	1.21581	0.368151	3.30249	0.000958311	0.00238771
ENSG00000232023	LINC01807	1.04782	1.33075	0.403033	3.30185	0.000960501	0.00239251
ENSG00000226765	RPSAP33	0.391744	1.15327	0.349317	3.30151	0.000961666	0.00239488
ENSG00000283547	MTATP6P8	0.589706	1.41539	0.428716	3.30147	0.00096181	0.00239497
ENSG00000227284	MARK2P10	0.751846	1.34145	0.406352	3.30121	0.000962696	0.00239678
ENSG00000252431	RNU6-1247P	0.432377	1.03895	0.314776	3.3006	0.000964797	0.00240174
ENSG00000171560	FGA	1982.79	-1.01994	0.309131	-3.29939	0.000968965	0.00241105
ENSG00000203972	GLYATL3	0.438632	1.17747	0.357433	3.29425	0.000986851	0.00245203
ENSG00000246541	SMARCAD1-DT	0.612974	1.2228	0.37152	3.29135	0.000997084	0.00247445
ENSG00000223169	RNA5SP209	0.417253	1.11066	0.337566	3.29019	0.00100118	0.00248312
ENSG00000196115	ADAM5	0.993556	1.04213	0.31677	3.28987	0.00100234	0.00248544
ENSG00000181780	OR5J1P	0.456352	1.39464	0.42425	3.2873	0.00101152	0.00250531
ENSG00000135903	PAX3	1.64	1.00265	0.305352	3.28359	0.00102495	0.00253508
ENSG00000196119	OR8A1	1.41523	1.01646	0.310066	3.2782	0.00104473	0.00257888
ENSG00000248767	FOXL3	0.517577	1.06903	0.326406	3.27514	0.00105609	0.00260452
ENSG00000199350	RNA5SP432	0.458119	1.40065	0.428801	3.26644	0.00108908	0.00267707
ENSG00000197430	OPALIN	0.972699	1.32485	0.406435	3.2597	0.00111531	0.00273542
ENSG00000278525	RN7SL607P	0.637474	1.15961	0.356234	3.25519	0.00113317	0.00277436
ENSG00000233642	GPR158-AS1	0.383746	1.09491	0.336786	3.25105	0.0011498	0.00281082
ENSG00000222558	RNU6-1064P	0.474051	1.15556	0.355605	3.24956	0.00115585	0.00282408
ENSG00000254008	LINC00051	0.72471	1.02259	0.314704	3.24938	0.00115656	0.00282549
ENSG00000234721	LINC02092	0.82105	1.09362	0.336566	3.24935	0.00115669	0.00282549
ENSG00000242673	RN7SL167P	0.377498	1.5197	0.467791	3.24867	0.00115946	0.00283134
ENSG00000287034	LOC105372980	0.698695	1.40404	0.432401	3.24709	0.00116593	0.0028456
ENSG00000188909	BSX	0.670934	1.07648	0.33278	3.23481	0.00121724	0.00295815
ENSG00000254425	LOC100421673	0.683069	1.38206	0.427633	3.23187	0.00122982	0.00298502
ENSG00000167194	C16orf92	0.655441	1.06438	0.329813	3.22721	0.00125004	0.00302968
ENSG00000285177	LOC124904559	0.416541	1.03856	0.322553	3.21981	0.00128277	0.00310067
ENSG00000251212	MTND5P4	0.397505	1.41485	0.439458	3.21952	0.00128403	0.00310355
ENSG00000205882	DEFB134	0.32621	1.0792	0.335722	3.21458	0.00130638	0.00315315
ENSG00000244532	RN7SL380P	0.58654	1.25608	0.391193	3.21088	0.00132328	0.00318883
ENSG00000161992	PRR35	3.47305	-1.22494	0.381761	-3.20867	0.00133352	0.0032104
ENSG00000179826	MRGPRX3	0.750862	1.01692	0.317543	3.20246	0.0013626	0.00327358
ENSG00000284638	SMIM44	2.25926	-1.20634	0.377198	-3.19817	0.00138303	0.0033177
ENSG00000222706	RN7SKP89	0.45965	1.56011	0.487953	3.19725	0.00138746	0.00332726
ENSG00000204544	MUC21	0.605992	1.01624	0.318122	3.19451	0.00140069	0.00335613
ENSG00000070748	CHAT	20.4208	1.22584	0.383814	3.19384	0.00140395	0.00336304
ENSG00000254394	LOC101927141	0.909493	1.01002	0.316288	3.19336	0.00140628	0.00336773
ENSG00000211657	IGLV3-32	0.943593	1.15408	0.36146	3.19284	0.00140883	0.00337292
ENSG00000200756	RNU6-236P	0.37689	1.01556	0.318411	3.18948	0.0014253	0.00340911
ENSG00000250416	SEC63P2	0.683517	1.29942	0.407425	3.18934	0.00142599	0.00341056
ENSG00000186895	FGF3	0.864953	1.08414	0.339976	3.18887	0.0014283	0.00341555
ENSG00000259944	CDRT7	1.06374	1.225	0.384339	3.18728	0.00143618	0.00343311
ENSG00000287568	LOC101928357	15.8024	-1.20406	0.378351	-3.18238	0.00146069	0.00348597
ENSG00000229876	CASC20	1.54159	1.01383	0.318588	3.18226	0.0014613	0.00348723
ENSG00000150750	POU2AF2	2.98204	-1.45497	0.457343	-3.18135	0.0014659	0.00349673
ENSG00000123569	H2BW1	0.439985	1.01662	0.320467	3.1723	0.00151237	0.00359404
ENSG00000229775	LINC02624	0.650188	1.09922	0.348254	3.15637	0.00159744	0.00377457
ENSG00000239981	OR2A15P	0.350516	1.04413	0.33118	3.15277	0.00161729	0.00381616
ENSG00000253734	LINC01289	0.791329	1.09261	0.346554	3.15278	0.00161725	0.00381616
ENSG00000268433	MTDHP3	15.8309	-1.33839	0.425387	-3.14629	0.00165355	0.00389316
ENSG00000267028	TCF4-AS1	0.382786	1.07507	0.341966	3.14379	0.00166772	0.00392324
ENSG00000183695	MRGPRX2	0.454451	1.06592	0.3391	3.14338	0.00167007	0.00392815
ENSG00000227729	RD3L	0.475458	1.23724	0.39421	3.13854	0.00169793	0.00398701
ENSG00000243130	PSG11	0.806527	1.13467	0.36157	3.13818	0.00170002	0.0039917
ENSG00000186163	PRSS59P	0.60615	1.05735	0.337112	3.1365	0.00170979	0.00401254
ENSG00000250284	CTB-1I21.1	1.00563	-1.5544	0.496493	-3.13076	0.00174357	0.00408351
ENSG00000244091	RN7SL483P	0.369929	1.16875	0.374226	3.12312	0.00178947	0.00417905
ENSG00000237843	LOC105373845	0.470489	1.33894	0.428803	3.12251	0.00179315	0.00418633
ENSG00000240152	LINC02271	0.447455	1.04609	0.335437	3.11859	0.00181717	0.00423648
ENSG00000243173	RN7SL861P	0.312494	1.16569	0.374281	3.11448	0.00184269	0.00429042
ENSG00000217477	LOC442225	0.350347	1.20969	0.388542	3.11341	0.00184938	0.00430356
ENSG00000165694	FRMD7	3.99695	-1.05332	0.338365	-3.11296	0.00185221	0.00430924
ENSG00000260551	PWRN2	0.642214	1.10234	0.354273	3.11156	0.001861	0.00432902
ENSG00000161634	DCD	1.65399	1.05216	0.33902	3.10353	0.00191228	0.00443843
ENSG00000182187	CRYGB	0.349496	1.40424	0.452497	3.10331	0.00191369	0.00444127
ENSG00000236635	LINC02540	0.439424	1.03093	0.332539	3.10018	0.00193402	0.00448474
ENSG00000271776	LOC780529	0.514603	1.5624	0.504159	3.09902	0.00194164	0.00450032
ENSG00000233014	TBC1D3P7	0.559727	1.05193	0.339762	3.09606	0.00196108	0.00453977
ENSG00000234726	LOC100533679	0.377488	1.47341	0.475923	3.09589	0.00196223	0.00454149
ENSG00000256614	AK6P1	0.484934	1.10865	0.358519	3.09231	0.00198606	0.00459239
ENSG00000133020	MYH8	288.217	-1.06543	0.34458	-3.09195	0.00198845	0.00459768
ENSG00000173572	NLRP13	1.20258	1.05887	0.342503	3.09157	0.00199102	0.00460198
ENSG00000186191	BPIFB4	1.62525	1.00966	0.32736	3.08426	0.00204056	0.00470802
ENSG00000165471	MBL2	5.95802	-1.16751	0.378984	-3.08062	0.00206573	0.00475697
ENSG00000178287	SPAG11A	0.565727	1.33986	0.435511	3.07652	0.00209434	0.00481407
ENSG00000230951	GPS2P2	0.531618	1.24567	0.405014	3.07562	0.00210063	0.00482655
ENSG00000225657	LINC01716	0.600553	1.20354	0.391666	3.07286	0.00212015	0.00486817
ENSG00000222678	RN7SKP213	0.430443	1.06567	0.347006	3.07105	0.00213304	0.00489528
ENSG00000244565	POLR2DP2	0.40349	1.24651	0.406477	3.06662	0.00216495	0.00496295
ENSG00000253803	LOC728587	0.349062	1.50876	0.49287	3.06116	0.00220478	0.00504473
ENSG00000254770	OR4D7P	0.372706	1.40919	0.460827	3.05795	0.00222855	0.00509365
ENSG00000222414	RNU2-59P	0.503369	1.13549	0.372005	3.05235	0.00227059	0.00517899
ENSG00000275350	TUBB6P1	0.416657	1.17438	0.38487	3.05137	0.00227797	0.00519372
ENSG00000240189	RN7SL621P	0.431088	1.20565	0.395391	3.04926	0.00229407	0.00522671
ENSG00000004848	ARX	54.8459	-1.03545	0.339609	-3.04894	0.0022965	0.00523199
ENSG00000270698	LOC100422319	0.72515	1.05161	0.345211	3.04627	0.00231696	0.00527353
ENSG00000227143	LINC01153	0.409906	1.26127	0.414154	3.0454	0.00232368	0.00528801
ENSG00000242436	RN7SL789P	0.355915	1.04729	0.344522	3.03983	0.00236711	0.0053783
ENSG00000186124	OR9M1P	0.452531	1.12712	0.371021	3.03788	0.00238251	0.00540822
ENSG00000268532	LINC02135	1.04429	1.06334	0.350382	3.03481	0.00240688	0.00545721
ENSG00000257523	LINC02326	0.400386	1.13521	0.374412	3.03198	0.00242958	0.00550395
ENSG00000149651	SPINT4	0.354725	1.37722	0.454578	3.02967	0.00244821	0.00554392
ENSG00000219738	CD83P1	0.616661	1.17254	0.387432	3.02643	0.00247458	0.00559604
ENSG00000261498	LINC00566	0.671935	1.06228	0.351618	3.02111	0.0025185	0.00568679
ENSG00000259530	LOC101928850	0.377193	1.09038	0.361232	3.01849	0.00254039	0.00573161
ENSG00000187857	OR6C75	0.535225	1.07461	0.356776	3.01201	0.00259525	0.0058419
ENSG00000264024	MIR4507	0.37538	1.15743	0.384441	3.01068	0.00260667	0.00586469
ENSG00000286546	LOC613266	305.509	1.09282	0.363666	3.00501	0.00265572	0.00596639
ENSG00000207296	RNU6-140P	0.402194	1.15995	0.387156	2.99607	0.0027348	0.0061253
ENSG00000232087	HCFC2P1	0.398698	1.18138	0.394669	2.99334	0.00275942	0.00617561
ENSG00000197487	GALP	0.828314	1.16694	0.391192	2.98302	0.00285416	0.00636612
ENSG00000268916	CSAG3	0.805741	1.02995	0.345393	2.98197	0.00286399	0.00638583
ENSG00000151379	MSGN1	0.407207	1.03851	0.34997	2.96743	0.003003	0.0066657
ENSG00000129455	KLK8	1.9742	1.0072	0.340006	2.96229	0.00305358	0.00676864
ENSG00000255996	LOC390282	0.409938	1.18242	0.399337	2.96096	0.00306684	0.006794
ENSG00000117148	ACTL8	4.603	-1.24983	0.422204	-2.96025	0.00307387	0.00680891
ENSG00000259256	LINC01895	0.59304	1.03256	0.350035	2.94987	0.00317913	0.00701753
ENSG00000237466	MTCO3P41	0.349554	1.2468	0.42468	2.93586	0.00332627	0.00731112
ENSG00000253790	LOC100420944	0.362544	1.33858	0.457155	2.92806	0.00341088	0.00747628
ENSG00000248713	C4orf54	3.59147	-1.01792	0.348164	-2.92368	0.0034592	0.00757039
ENSG00000230520	LOC648442	0.478521	1.03801	0.355378	2.92085	0.00349077	0.00763541
ENSG00000276172	ELMO2P1	0.624561	1.08711	0.373044	2.91417	0.0035664	0.00778116
ENSG00000233309	RPS6P12	0.34764	1.15958	0.398085	2.91289	0.003581	0.00780922
ENSG00000201758	RN7SKP55	0.667936	1.18873	0.40873	2.90835	0.00363347	0.0079129
ENSG00000249510	RPL6P23	0.448821	1.05285	0.362204	2.90678	0.00365171	0.00794877
ENSG00000144227	NXPH2	5.81189	-1.1782	0.405447	-2.90593	0.00366164	0.00796953
ENSG00000230991	LOC105373696	0.779511	1.018	0.350755	2.9023	0.00370432	0.00805394
ENSG00000237119	LINC01056	0.334201	1.34555	0.46414	2.89902	0.00374327	0.00812842
ENSG00000273238	TMEM271	0.935492	1.03486	0.357712	2.89298	0.003816	0.00827477
ENSG00000286101	LOC105373514	0.335949	1.21627	0.420572	2.89194	0.00382866	0.00829783
ENSG00000231553	MRM3P1	0.413957	1.26448	0.437689	2.88898	0.00386488	0.00836626
ENSG00000163515	RETNLB	0.665288	1.10314	0.382486	2.88413	0.00392492	0.00848315
ENSG00000240374	RN7SL503P	0.440146	1.02761	0.356301	2.88412	0.00392513	0.0084832
ENSG00000271491	LOC100131557	0.355839	1.23253	0.427593	2.88248	0.0039456	0.00851968
ENSG00000275810	MIR8082	0.33303	1.18739	0.412655	2.87745	0.00400903	0.00864238
ENSG00000200619	RNA5SP447	0.270682	1.07251	0.374189	2.86622	0.0041541	0.00892277
ENSG00000251579	LOC100420298	0.455503	1.08914	0.380054	2.86575	0.00416017	0.00893453
ENSG00000254083	LINC01591	0.512201	1.02712	0.358625	2.86404	0.00418273	0.00897827
ENSG00000176895	OR51A7	0.560919	1.11841	0.390801	2.86183	0.00421202	0.00903641
ENSG00000241345	LOC105375483	0.449505	1.10961	0.388651	2.85503	0.00430322	0.00920923
ENSG00000230962	LINC01520	0.583493	1.16235	0.407837	2.85004	0.00437138	0.00933157
ENSG00000212565	LOC124900395	0.520534	1.03809	0.364406	2.84872	0.00438958	0.00936623
ENSG00000252951	RNA5SP165	0.31454	1.0217	0.359336	2.84331	0.00446477	0.00950748
ENSG00000163283	ALPP	0.583457	1.02463	0.36112	2.83738	0.00454859	0.00966765
ENSG00000241794	SPRR2A	1.85763	-1.20419	0.42632	-2.82462	0.00473362	0.0100141
ENSG00000180934	OR56A1	0.538007	1.04937	0.37174	2.82287	0.00475964	0.0100653
ENSG00000201135	RNU6-777P	0.277827	1.2445	0.441307	2.82003	0.00480186	0.0101441
ENSG00000234089	LOC105375297	0.595475	1.04972	0.372241	2.82	0.00480239	0.0101447
ENSG00000118434	SPACA1	1.65899	-1.30244	0.463659	-2.80905	0.00496876	0.0104619
ENSG00000164871	SPAG11B	0.348034	1.42547	0.509085	2.80006	0.00510938	0.0107283
ENSG00000148965	SAA4	5.06306	-1.09284	0.390601	-2.79783	0.00514467	0.0107974
ENSG00000186143	PRR30	0.955074	1.05942	0.380049	2.7876	0.00531004	0.0111087
ENSG00000237435	LINC02790	0.456395	1.01876	0.368045	2.76802	0.00563981	0.0117347
ENSG00000160994	CCDC105	0.791432	1.01128	0.365635	2.76581	0.00567821	0.0118048
ENSG00000239718	HLTF-AS1	0.338289	1.08788	0.393391	2.7654	0.00568528	0.0118173
ENSG00000284837	LOC339166	1.33005	1.16587	0.421856	2.76367	0.00571551	0.0118708
ENSG00000008197	TFAP2D	1.1757	1.00491	0.364124	2.75981	0.00578351	0.0120004
ENSG00000243035	RN7SL810P	0.503309	1.1188	0.405411	2.75968	0.00578584	0.0120042
ENSG00000221114	RNU6ATAC30P	0.378402	1.04525	0.379533	2.75403	0.00588661	0.0121896
ENSG00000253657	LOC101060000	0.451043	1.18739	0.431151	2.754	0.00588725	0.0121904
ENSG00000184709	LRRC26	1.13167	-1.13744	0.413977	-2.74759	0.0060035	0.0124088
ENSG00000225198	SSXP3	0.432832	1.26658	0.461061	2.74709	0.00601267	0.0124232
ENSG00000203785	SPRR2E	1.01164	-1.48795	0.542614	-2.74219	0.00610317	0.0125894
ENSG00000251014	TMEM183AP6	0.416292	1.06743	0.390417	2.73407	0.00625571	0.0128651
ENSG00000247867	DGAT2-DT	0.634895	1.021	0.373438	2.73405	0.0062561	0.0128653
ENSG00000200626	RNA5SP325	0.310132	1.38291	0.50616	2.73215	0.00629225	0.0129271
ENSG00000204979	MS4A13	0.438729	1.1035	0.403897	2.73213	0.00629272	0.0129271
ENSG00000142515	KLK3	15.7164	-1.12679	0.412584	-2.73106	0.00631318	0.0129634
ENSG00000281655	MMP20-AS1	5.22652	-1.08684	0.397964	-2.73101	0.006314	0.0129643
ENSG00000160202	CRYAA	0.703916	-1.25573	0.459888	-2.73051	0.00632373	0.0129807
ENSG00000283232	CYP2C23P	0.378751	1.16027	0.427546	2.71379	0.00665178	0.0135832
ENSG00000273513	TBC1D3K	0.524539	1.08498	0.399857	2.71342	0.00665921	0.0135961
ENSG00000287280	LOC105370740	0.409486	1.13433	0.418198	2.71242	0.00667931	0.0136314
ENSG00000227528	DIAPH3-AS1	0.405591	1.06667	0.393952	2.70761	0.00677701	0.0138022
ENSG00000258678	LINC02317	0.249249	1.10179	0.407654	2.70276	0.00687671	0.0139831
ENSG00000212421	LOC124900285	0.435668	1.06808	0.39617	2.69601	0.0070176	0.0142348
ENSG00000252366	RNA5SP367	0.469525	1.12418	0.41809	2.68886	0.00716975	0.0145147
ENSG00000240457	RN7SL472P	0.500593	1.12514	0.419063	2.6849	0.00725513	0.0146756
ENSG00000224421	ATP5MFP1	0.314883	1.43639	0.535356	2.68305	0.00729542	0.0147465
ENSG00000164438	TLX3	0.47295	1.09532	0.410934	2.66544	0.00768878	0.0154514
ENSG00000271237	HMGB1P50	0.741658	1.0755	0.404634	2.65797	0.00786132	0.0157608
ENSG00000260207	DUX4L47	0.482067	1.34301	0.506924	2.64933	0.00806512	0.0161306
ENSG00000215037	VENTXP2	0.323308	1.46041	0.557088	2.62151	0.00875424	0.017363
ENSG00000242079	RN7SL318P	0.539616	1.10464	0.422214	2.61631	0.0088887	0.0176056
ENSG00000266952	LINC01538	0.462976	1.06322	0.406651	2.61457	0.00893401	0.0176915
ENSG00000260268	LINC00919	0.953171	-2.58332	0.989088	-2.61182	0.00900612	0.0178217
ENSG00000200062	RNU4-58P	0.388353	1.07287	0.41256	2.60053	0.00930812	0.0183548
ENSG00000229361	UBTFL7	0.342194	1.11799	0.432471	2.58511	0.00973471	0.0191089
ENSG00000147613	PSKH2	0.725832	-1.25158	0.484178	-2.58496	0.00973912	0.0191167
ENSG00000057149	SERPINB3	1.20808	-1.16322	0.450931	-2.57959	0.00989185	0.0193877
ENSG00000260125	AGBL1-AS1	0.392476	1.02111	0.397144	2.57114	0.0101365	0.0198059
ENSG00000222666	LOC124902596	0.309793	1.01494	0.396367	2.56061	0.0104488	0.0203517
ENSG00000264933	RN7SL190P	0.261776	1.02815	0.402214	2.55622	0.0105816	0.0205871
ENSG00000212338	LOC124900432	0.281381	1.00591	0.39363	2.55547	0.0106044	0.020627
ENSG00000277932	OR52E5	0.325491	1.20792	0.474335	2.54655	0.0108792	0.0211123
ENSG00000223223	RN7SKP192	0.328739	1.08835	0.427642	2.54501	0.0109274	0.0211948
ENSG00000286096	GPC3-AS1	0.315563	1.13593	0.448219	2.53433	0.0112664	0.0217754
ENSG00000223905	LOC100418965	0.284459	1.37523	0.543986	2.52806	0.0114696	0.0221311
ENSG00000242524	OR2U2P	0.363329	1.24589	0.494519	2.5194	0.0117557	0.0226277
ENSG00000225882	LINC01456	0.38482	1.01454	0.402715	2.51924	0.0117608	0.0226347
ENSG00000261807	LINC02141	0.494099	1.00112	0.399714	2.50458	0.0122596	0.0234942
ENSG00000239640	RN7SL62P	0.329692	1.21536	0.485487	2.50338	0.0123014	0.0235633
ENSG00000186458	DEFB132	0.898226	-1.75949	0.703738	-2.50021	0.012412	0.0237549
ENSG00000251051	ELL2P2	0.317991	1.11082	0.445764	2.49193	0.012705	0.0242547
ENSG00000227249	LOC100422325	0.801861	-1.11155	0.447808	-2.48221	0.0130572	0.0248543
ENSG00000232100	LINC01653	0.394731	1.08691	0.438212	2.48034	0.0131258	0.0249701
ENSG00000159248	GJD2	3.85441	-1.10129	0.444162	-2.47947	0.0131576	0.0250265
ENSG00000267313	KC6	15.302	1.03864	0.419359	2.47673	0.0132594	0.0251979
ENSG00000213030	CGB8	0.252387	1.1557	0.46744	2.4724	0.0134208	0.0254637
ENSG00000235221	LINC00383	0.437763	1.01488	0.411494	2.46634	0.0136503	0.0258587
ENSG00000227234	SPANXB1	1.70373	1.08696	0.443212	2.45246	0.0141885	0.0267554
ENSG00000266357	LINC02074	0.465887	1.02503	0.418325	2.45032	0.0142731	0.0268968
ENSG00000212204	RNA5SP91	0.235451	1.19098	0.486559	2.44775	0.0143751	0.0270607
ENSG00000201608	RNU4-42P	0.31611	1.1306	0.46195	2.44744	0.0143874	0.0270828
ENSG00000199308	RNU6-222P	0.347028	1.07492	0.439448	2.44607	0.0144423	0.0271787
ENSG00000205634	LINC00898	0.519636	1.11243	0.457719	2.43038	0.015083	0.0282502
ENSG00000274097	RNA5SP535	0.323166	1.03057	0.424137	2.42981	0.0151069	0.0282893
ENSG00000261749	LINC02180	0.350344	1.07292	0.44164	2.42941	0.0151233	0.0283176
ENSG00000257588	AQP5-AS1	2.07689	-1.10762	0.45774	-2.41977	0.0155305	0.0289963
ENSG00000239288	BRD7P7	0.381216	1.11407	0.461419	2.41444	0.0157593	0.0293764
ENSG00000170465	KRT6C	1.83711	-1.16753	0.486109	-2.40178	0.0163153	0.0302836
ENSG00000163424	TEX55	2.28893	-1.14652	0.478137	-2.39788	0.0164902	0.0305742
ENSG00000109205	ODAM	4.11906	-1.42535	0.595022	-2.39546	0.0165995	0.0307553
ENSG00000231322	RPL13AP17	1.61824	-1.07521	0.449319	-2.39298	0.0167123	0.03094
ENSG00000258681	LOC100128373	0.311658	1.23782	0.517892	2.39012	0.016843	0.0311514
ENSG00000234458	OR7E130P	0.326288	1.02712	0.432959	2.37234	0.017676	0.0325247
ENSG00000243365	RN7SL278P	0.616277	1.00135	0.422624	2.36936	0.0178191	0.0327613
ENSG00000127780	OR1E2	0.366844	1.36607	0.577688	2.36473	0.0180434	0.0331269
ENSG00000237547	IGHJ2P	0.473332	1.06149	0.449447	2.36177	0.0181879	0.033363
ENSG00000099399	MAGEB2	1.65096	1.34981	0.573671	2.35294	0.0186258	0.0340719
ENSG00000226164	FGFR3P6	0.2818	1.09443	0.466414	2.34647	0.0189522	0.0346028
ENSG00000265892	RN7SL311P	0.397807	1.06244	0.45407	2.33981	0.0192934	0.0351275
ENSG00000273962	IGKV2-40	0.8831	-1.10564	0.473295	-2.33604	0.0194893	0.035441
ENSG00000101441	CST4	0.707332	-1.00952	0.436682	-2.31179	0.0207895	0.0375219
ENSG00000252540	RNU6-919P	0.317636	1.04418	0.456924	2.28525	0.0222982	0.0398896
ENSG00000257510	LINC02402	0.376589	1.03034	0.452086	2.27907	0.0226631	0.0404763
ENSG00000286580	LOC124900869	0.542554	1.06358	0.469335	2.26614	0.0234431	0.0417022
ENSG00000252519	RNU6-783P	0.301372	1.17905	0.522729	2.25558	0.0240971	0.042707
ENSG00000147381	MAGEA4	1.15384	1.42924	0.635929	2.24748	0.0246091	0.0435201
ENSG00000258065	LOC100420424	0.284013	1.43754	0.641625	2.24047	0.0250602	0.0442205
ENSG00000249048	TRAV31	0.743743	1.02919	0.459639	2.23914	0.0251469	0.0443456
ENSG00000233031	LOC100287498	0.274429	1.02817	0.462747	2.22189	0.026291	0.0461317
ENSG00000268940	CT45A1	0.373707	1.10174	0.496955	2.21698	0.0266245	0.046626
ENSG00000266043	MIR3649	0.275038	1.05095	0.479401	2.19221	0.0283644	0.0492836
ENSG00000102055	PPP1R2C	0.261524	1.00549	0.458895	2.19112	0.0284434	0.0494075
