# Supplementary material for: Endothelial VEGFR2-PLCγ signaling regulates vascular permeability and antitumor immunity through eNOS/Src
Source: J Clin Invest. 2023 Oct 16;133(20):e161366. doi: 10.1172/JCI161366 (PMC10575733; doi:10.1172/JCI161366)
Supplement: Supporting data values [file jci-133-161366-s022.xlsx]

## Sheet: Figure 2B
Figure 2B
WT	Y1173F/+
1.01367	0.381989
0.804942	0.50563
0.758957	0.55869
1.12303
1.17828
																								Figure 2N
																									WT						HET
																								Tgfb1	0.948535	0.886875	0.981671	1.20907	0.88		0.44677	0.508764	0.510253	0.531562	0.32
																								Tgfb2	1.12496	0.625808	0.984337	1.42342	0.95		0.394897	0.498554	0.473305	0.629594	0.62
																								Tgfb3	1.22267	0.69107	0.931054	1.26519	0.84		1.05521	0.940488	1.00394	1.22139	0.62
																								Il10	0.631756	0.84984	1.00745	1.84286	0.631934		0.488354	0.450783	0.429895	0.807468	0.541329
																								Il12a	1.21559	0.701199	0.646298	1.81241	0.8776		0.303859	0.421837	0.290281	0.688694	0.718025
																								Ebi3	1.43762	0.523006	1.17121	1.12919	1.11		0.326062	1.19844	0.373594	0.497688	0.29
																								Ifng	0.71074	1.50018	0.733099	1.21657	1.068		0.489385	0.501623	0.492621	0.411503	0.368312
																								Tnf	1.6979	0.810544	1.12108	0.536953	1.20505		1.35482	2.6371	1.49394	0.99228	1.96127

## Sheet: Figure 2C
Figure 2C
	WT						Y1173F/+
	mouse 1	mouse 2	mouse 3	mouse 4	mouse 5		mouse 1	mouse 2	mouse 3
D0	0	0	0	0	0		0	0	0
D5	86.387	128.79	97.997	109.604	121.275		106.477	67.08	120.099
D7	255.407	351.13	289.737	270.144	376.125		305.797	187.62	383.709
D9	386.88	453.992	386.883	422.688	499.954		352.755	226.2	514.28
D11	468.468	537.03	418.968	585.9	542.488		322.92	307.2	615.23
D13	554.8	786.6	486.018	853.955	685.98		425.88	460.65	714.792

## Sheet: Figure 2D
Figure 2D
WT	Y1173F/+
1.75026	1.15749
1.1275	1.02062
0.78868	0.870924
0.632169
0.701936

## Sheet: Figure 2F
Figure 2F
WT	Y1173F/+
0.551809	0.306701
0.584268	0.165909
1.49413	0.0820603
1.17201
1.21063

## Sheet: Figure 2G
Figure 2G
WT	Y1173F/+
0.887526	0.652401
0.808031	0.760273
1.2637	0.511073
1.0869
1.28697

## Sheet: Figure 2H
Figure 2H
		WT DMSO									WT TMZ										HET DMSO										HET TMZ
		mouse 1	mouse 2	mouse 3	mouse 4	mouse 5	mouse 6	mouse 7	mouse 8	mouse 9	mouse 1	mouse 2	mouse 3	mouse 4	mouse 5	mouse 6	mouse 7	mouse 8	mouse 9	mouse 10	mouse 1	mouse 2	mouse 3	mouse 4	mouse 5	mouse 6	mouse 7	mouse 8	mouse 9	mouse 10	mouse 1	mouse 2	mouse 3	mouse 4	mouse 5	mouse 6	mouse 7	mouse 8	mouse 9	mouse 10
	D0	0	0	0	0	0	0	0	0	0	0	0	0	0	0	0	0	0	0	0	0	0	0	0	0	0	0	0	0	0	0	0	0	0	0	0	0	0	0	0
	D6	45.1497	44.9374	1.1858	62.7581	11.6747	150.381	35.8956	37.926	48.4438	2.2815	0	60.8169	16.3538	64.0252	10.9831	37.5025	50.7304	121.046	27.648	79.0139	0	31.9327	0.96195	1.7424	2.025	2.10375	12.9499	93.2021	69.6301	0	51.0537	26.9778	25.5373	0	4.19256	8.35482	76.1239	1.5717	10.0665
	D8	47.3267	243.474	1.368	199.784	156.643	309.304	278.776	275.625	279.66	136.416	2.6368	215.698	89.6353	209.745	181.804	297.605	103.888	423.2	89.376	261.176	2.7716	100.179	31.4074	45.7884	11.2995	13.328	80.5248	273.037	260.11	7.2324	59.1138	35.9109	88.7808	1.3608	11.7812	43.3973	83.232	1.96	25.3683
	D10	340.918	483.472	166.891	547.482	368.566	730.46	599.819	729.63	588.179	362.824	56.1427	355.081	241.244	415.414	659.016	368.026	269.907	663.255	356.328	455.194	160.239	243.721	342.568	358.058	55.1812	213.234	364.569	693.306	695.038	209.137	180.284	70.65	385.73	2.475	57.7125	230.625	395.48	2.25	290.734
	D11	383.268	623.962	247.006	804.759	632.736	856.309	613.836	899.223	726	1009.93	94.5717	711.281	257.866	658.504	684.346	582.624	474.025	741.576	423.995	731.246	340.69	256.273	416.226	551.799	107.388	270.738	378.729	971.919	732.05	255.256	186.543	221.144	442.373	21.8627	50.625	219.284	337.892	2.25	193.842

## Sheet: Figure 2I
Figure 2I
WT DMSO	Y1173F/+ DMSO	WT TMZ	Y1173F/+ TMZ
395	185	399	163
595	179	447	289
712	396	295	268
455	490	399	405
395	590	430	66.9
280.2	282.8	811.5	203
687.1	549.3	158.9	395.6
637	178.4	477.4	98
287.1	335.8	673	267.3
	591.9	251.9	193

## Sheet: Figure 2J
Figure 2J
WT	Y1173F/+
0.64	0.23
1.21	0.47
0.78	0.49
0.58	0.58
1.04	0.46
0.57	1.2
0.25	0.64
0.65	0.52
0.68	1.04
0.72	0.63
0.87	0.39
1.44	0.46
1.49	0.33
0.47	0.28
0.12	0.2
0.69	0.41

## Sheet: Figure 2K
Figure 2K
WT	Y1173F/+
4.92	2.2
2.38	2.24
4.35	3.03
3.5	4.28
4.77	6.52
2.21	1.05
3.6	1.71
2.88	2.54
5.01	1.66
1.39	0.52
4.5	2.01
6.07	1.98
2.25	0.46
4.09	2.17
3.67	2.41
3.18	1.08

## Sheet: Figure 2L
Figure 2L
WT	Y1173F/+
1.75	0.66
0.5	0.41
1.64	0.86
0.63	0.7
0.19	1.26
0.93	0.48
1.87	0.39
1.35	1.22
1.87	0.53
0.047	0
1.49	0.45
1.37	0.57
0.65	0.085
0.74	0.56
0.5	1.39
0.5	0.28

[truncated: 85 more sheets: Figure 2M, Figure 2N, Figure 2O, Figure 3B, Figure 3D, Figure 3F, Figure 3G, Figure 3H, Figure 3I, Figure 4B, Figure 4D, Figure 4F, Figure 4G, Figure 4I, Figure 4J, Figure 4K, Figure 4L, Figure 4M, Figure 5B, Figure 5C …]
